# Supplementary material for: Dimethyl 4,4′-dihy­droxy-3,3′-{[(3aRS,7aRS)-2,3,3a,4,5,6,7,7a-octa­hydro-1H-1,3-benzimidazole-1,3-di­yl]bis­(methyl­ene)}dibenzoate
Source: Acta Crystallogr Sect E Struct Rep Online. 2011 Oct 12;67(Pt 11):o2911–2. doi: 10.1107/S1600536811040906 (PMC3247326; doi:10.1107/S1600536811040906)
Supplement: Supplementary file 1 [file e-67-o2911-sup1.cif]

##############################################################################
#                                                                            #
# This CIF contains the data in a paper accepted for publication in          #
# Acta Crystallographica Section E. It conforms to the requirements of       #
# Notes for Authors for Acta Crystallographica Section E, and has been       #
# peer reviewed under the auspices of the IUCr Commission on Journals.       #
#                                                                            #
# Full details of the Crystallographic Information File format               #
# are given in the paper "The Crystallographic Information File (CIF):       #
# a New Standard Archive File for Crystallography" by S. R. Hall, F. H.      #
# Allen and I. D. Brown [Acta Cryst. (1991), A47, 655-685].                  #
#                                                                            #
# The current version of the core CIF dictionary is obtainable from          #
# ftp://ftp.iucr.org/pub/cif_core.dic.                                       #
#                                                                            #
# Software is freely available for graphical display of the structure(s)     #
# in this CIF. For information consult the CIF software page                 #
# http://www.iucr.org/resources/cif/software.                                #
#                                                                            #
# This file may be used for bona fide research purposes within the           #
# scientific community so long as proper attribution is given to the journal # 
# article from which it was obtained.                                        #
#                                                                            #
##############################################################################
data_global
_audit_creation_method     'Jana2006 Version : 12/07/2011'
_journal_date_recd_electronic     2011-09-28
_journal_date_accepted     2011-10-04
_journal_name_full     'Acta Crystallographica, Section E'
_journal_year     2011
_journal_volume     67
_journal_issue     11
_journal_page_first     o2911
_journal_page_last     o2912
_journal_paper_category     QO
_journal_coeditor_code     BT5658
_publ_contact_author_name     'Augusto Rivera'
_publ_contact_author_address
;
Departamento de Qu\'imica, Universidad Nacional de Colombia, Ciudad
Universitaria, Bogot\'a, Colombia
;
_publ_contact_author_email     'ariverau@unal.edu.co'
_publ_contact_author_fax     '57-1-3165220'
_publ_contact_author_phone     '57-1-3165000'
_publ_section_title
;\
Dimethyl
4,4'-dihydroxy-3,3'-{[(3a<i>RS</i>,7a<i>RS</i>)-2,3,3a,4,5,6,7,7a-octahydro-\
1<i>H</i>-1,3-benzimidazole-1,3-diyl]bis(methylene)}dibenzoate
;
loop_
    _publ_author_name
    _publ_author_footnote
    _publ_author_address
    'Rivera, Augusto' .
;
Departamento de Qu\'imica, Universidad Nacional de Colombia, Ciudad
Universitaria, Bogot\'a, Colombia
;
    'Quiroga, Diego' .
;
Departamento de Qu\'imica, Universidad Nacional de Colombia, Ciudad
Universitaria, Bogot\'a, Colombia
;
    'R\'ios-Motta, Jaime' .
;
Departamento de Qu\'imica, Universidad Nacional de Colombia, Ciudad
Universitaria, Bogot\'a, Colombia
;
    'Fejfarov\'a, Karla' .
;
Institute of Physics ASCR, v.v.i.,
Na Slovance 2
182 21 Praha 8
Czech Republic
;
    'Du\<sek, Michal' .
;
Institute of Physics ASCR, v.v.i.,
Na Slovance 2
182 21 Praha 8
Czech Republic
;
data_I
_chemical_name_systematic
;
Dimethyl
4,4'-dihydroxy-3,3'-{[(3a<i>RS</i>,7a<i>RS</i>)-2,3,3a,4,5,6,7,7a-octahydro-
1<i>H</i>-1,3-benzimidazole-1,3-diyl]bis(methylene)}dibenzoate
;
_chemical_name_common     ?
_chemical_formula_moiety     'C25 H30 N2 O6'
_chemical_formula_sum     'C25 H30 N2 O6'
_chemical_formula_structural     ?
_chemical_formula_analytical     ?
_chemical_formula_iupac     'C25 H30 N2 O6'
_chemical_formula_weight     454.5
_chemical_melting_point     ?
_symmetry_cell_setting     monoclinic
_symmetry_space_group_name_H-M     'C 2/c'
_symmetry_space_group_name_Hall     '-C 2yc'
loop_
    _symmetry_equiv_pos_site_id
    _symmetry_equiv_pos_as_xyz
    1 x,y,z
    2 -x,y,-z+1/2
    3 -x,-y,-z
    4 x,-y,z+1/2
    5 x+1/2,y+1/2,z
    6 -x+1/2,y+1/2,-z+1/2
    7 -x+1/2,-y+1/2,-z
    8 x+1/2,-y+1/2,z+1/2
_cell_length_a     26.3472(6)
_cell_length_b     9.14320(10)
_cell_length_c     21.6585(4)
_cell_angle_alpha     90
_cell_angle_beta     121.139(3)
_cell_angle_gamma     90
_cell_volume     4465.7(2)
_cell_formula_units_Z     8
_cell_measurement_reflns_used     9151
_cell_measurement_theta_min     3.37
_cell_measurement_theta_max     67.06
_cell_measurement_temperature     120
_cell_special_details     ?
_exptl_crystal_description     block
_exptl_crystal_colour     colourless
_exptl_crystal_size_max     0.409
_exptl_crystal_size_mid     0.229
_exptl_crystal_size_min     0.164
_exptl_crystal_size_rad     ?
_exptl_crystal_density_diffrn     1.3516
_exptl_crystal_density_meas     ?
_exptl_crystal_density_method     'not measured'
_exptl_crystal_F_000     1936
_exptl_absorpt_coefficient_mu     0.795
_exptl_absorpt_correction_type     multi-scan
_exptl_absorpt_process_details
;
(CrysAlis PRO; Agilent, 2010)
;
_exptl_absorpt_correction_T_min     0.853
_exptl_absorpt_correction_T_max     1
_exptl_special_details
;
CrysAlisPro (Agilent Technologies, 2010)
Empirical absorption correction using spherical harmonics,
 implemented in SCALE3 ABSPACK scaling algorithm.
;
_diffrn_ambient_temperature     120
_diffrn_radiation_type     'Cu K\a'
_diffrn_radiation_wavelength     1.5418
_diffrn_radiation_source     'Enhance Ultra (Cu) X-ray Source'
_diffrn_radiation_monochromator     'mirror'
_diffrn_measurement_device_type
      'Agilent Xcalibur diffractometer with an Atlas (Gemini ultra Cu) detector'
_diffrn_measurement_device     'four-cycle diffractometer'
_diffrn_measurement_method     'Rotation method data acquisition using \w'
_diffrn_detector_area_resol_mean     10.3784
_diffrn_reflns_number     17421
_diffrn_reflns_av_R_equivalents     0.0283
_diffrn_reflns_av_sigmaI/netI     0.0185
_diffrn_reflns_theta_min     3.92
_diffrn_reflns_theta_max     67.11
_diffrn_reflns_theta_full     67.11
_diffrn_measured_fraction_theta_max     0.99
_diffrn_measured_fraction_theta_full     0.99
_diffrn_reflns_limit_h_min     -31
_diffrn_reflns_limit_h_max     30
_diffrn_reflns_limit_k_min     -10
_diffrn_reflns_limit_k_max     10
_diffrn_reflns_limit_l_min     -24
_diffrn_reflns_limit_l_max     25
_diffrn_reflns_reduction_process
;
Integration of the CCD images was done by program CrysAlisPro
(Agilent Technologies, 2010). The same program was used for indexing of the
crystal shape and absorption correction.
;
_diffrn_standards_number     0
_diffrn_standards_interval_count     ?
_diffrn_standards_interval_time     ?
_diffrn_standards_decay_%     .
loop_
    _diffrn_standard_refln_index_h
    _diffrn_standard_refln_index_k
    _diffrn_standard_refln_index_l
    ? ? ?
_refine_special_details
;
The refinement was carried out against all reflections. The conventional
<i>R</i>-factor is always based on <i>F</i>. The goodness of fit as well as
the weighted <i>R</i>-factor are based on <i>F</i> and <i>F</i>^2^ for
refinement carried out on <i>F</i> and <i>F</i>^2^, respectively. The
threshold expression is used only for calculating <i>R</i>-factors <i>etc</i>.
and it is not relevant to the choice of reflections for refinement.
The program used for refinement, Jana2006, uses the weighting scheme based on
the experimental expectations, see _refine_ls_weighting_details, that does not
force <i>S</i> to be one. Therefore the values of <i>S</i> are usually larger
than the ones from the <i>SHELX</i> program.
;
_reflns_number_total     3970
_reflns_number_gt     3309
_reflns_threshold_expression     I>3\s(I)
_refine_ls_structure_factor_coef     Fsqd
_refine_ls_R_factor_all     0.0429
_refine_ls_R_factor_gt     0.0347
_refine_ls_wR_factor_gt     0.0909
_refine_ls_wR_factor_ref     0.0971
_refine_ls_goodness_of_fit_ref     1.54
_refine_ls_restrained_S_all     ?
_refine_ls_number_reflns     3970
_refine_ls_number_parameters     304
_refine_ls_number_restraints     0
_refine_ls_number_constraints     0
_refine_ls_hydrogen_treatment     mixed
_refine_ls_weighting_scheme     sigma
_refine_ls_weighting_details     'w = 1/[\s^2^(I)+0.0016I^2^]'
_refine_ls_shift/su_max     0.0454
_refine_ls_shift/su_mean     0.0057
_refine_diff_density_max     0.26
_refine_diff_density_min     -0.18
_refine_ls_extinction_method     'none'
_refine_ls_extinction_coef     ?
_refine_ls_abs_structure_details     ?
_refine_ls_abs_structure_Flack     ?
_refine_ls_abs_structure_Rogers     ?
loop_
    _atom_type_symbol
    _atom_type_scat_dispersion_real
    _atom_type_scat_dispersion_imag
    _atom_type_scat_source
    C 0.0181 0.0091 'International Tables Vol C tables 4.2.6.8 and 6.1.1.1'
    H 0.0000 0.0000 'International Tables Vol C tables 4.2.6.8 and 6.1.1.1'
    N 0.0311 0.0180 'International Tables Vol C tables 4.2.6.8 and 6.1.1.1'
    O 0.0492 0.0322 'International Tables Vol C tables 4.2.6.8 and 6.1.1.1'
_computing_data_collection
;
CrysAlisPro (Agilent, 2010)
;
_computing_cell_refinement     'Crysalis PRO (Agilent, 2010)'
_computing_data_reduction     'Crysalis PRO (Agilent, 2010)'
_computing_structure_solution     'SIR2002 (Burla <i>et al.</i>, 2003)'
_computing_structure_refinement
                                 'JANA2006 (Pet\<r\'i\<cek <i>et al.</i>, 2006)'
_computing_molecular_graphics     'DIAMOND (Brandenburg & Putz, 2005)'
_computing_publication_material
                                 'JANA2006 (Pet\<r\'i\<cek <i>et al.</i>, 2006)'
loop_
    _atom_site_type_symbol
    _atom_site_label
    _atom_site_fract_x
    _atom_site_fract_y
    _atom_site_fract_z
    _atom_site_U_iso_or_equiv
    _atom_site_adp_type
    _atom_site_calc_flag
    _atom_site_refinement_flags
    _atom_site_occupancy
    _atom_site_symmetry_multiplicity
    _atom_site_disorder_assembly
    _atom_site_disorder_group
    O O1 0.25904(4) 0.33029(11) 1.07162(5) 0.0309(4) Uani d . 1 8 . .
    O O2 0.18467(4) 0.18439(10) 1.05612(5) 0.0305(4) Uani d . 1 8 . .
    O O3 0.03275(4) 0.68882(11) 0.84111(5) 0.0269(4) Uani d . 1 8 . .
    O O4 0.01966(4) 0.25644(10) 0.51016(5) 0.0275(4) Uani d . 1 8 . .
    O O5 0.10151(4) 0.15258(9) 0.52210(5) 0.0246(4) Uani d . 1 8 . .
    O O6 0.22213(4) 0.68869(11) 0.72919(5) 0.0281(4) Uani d . 1 8 . .
    N N1 0.11660(5) 0.80792(11) 0.82539(6) 0.0206(4) Uani d . 1 8 . .
    N N2 0.12619(5) 0.80593(11) 0.72269(6) 0.0203(4) Uani d . 1 8 . .
    C C1 0.12226(6) 0.70921(14) 0.77488(7) 0.0229(5) Uani d . 1 8 . .
    C C2 0.12528(6) 0.95764(13) 0.80739(7) 0.0200(5) Uani d . 1 8 . .
    C C3 0.09573(6) 1.07952(14) 0.82484(7) 0.0244(6) Uani d . 1 8 . .
    C C4 0.10153(7) 1.22240(15) 0.79175(8) 0.0282(6) Uani d . 1 8 . .
    C C5 0.07990(6) 1.20809(15) 0.71143(8) 0.0283(6) Uani d . 1 8 . .
    C C6 0.10988(6) 1.08124(14) 0.69607(7) 0.0252(6) Uani d . 1 8 . .
    C C7 0.09940(6) 0.94404(13) 0.72716(7) 0.0203(5) Uani d . 1 8 . .
    C C8 0.15534(6) 0.76766(14) 0.90155(7) 0.0221(5) Uani d . 1 8 . .
    C C9 0.13584(6) 0.62646(14) 0.91905(6) 0.0201(5) Uani d . 1 8 . .
    C C10 0.17667(6) 0.52797(14) 0.96778(7) 0.0209(5) Uani d . 1 8 . .
    C C11 0.15941(6) 0.40115(14) 0.98767(7) 0.0217(5) Uani d . 1 8 . .
    C C12 0.09912(6) 0.37225(14) 0.95701(7) 0.0232(6) Uani d . 1 8 . .
    C C13 0.05745(6) 0.46807(14) 0.90719(7) 0.0234(6) Uani d . 1 8 . .
    C C14 0.07510(6) 0.59530(14) 0.88841(7) 0.0208(5) Uani d . 1 8 . .
    C C15 0.20657(6) 0.30532(14) 1.04216(7) 0.0238(6) Uani d . 1 8 . .
    C C16 0.22831(7) 0.08821(16) 1.11053(9) 0.0354(7) Uani d . 1 8 . .
    C C17 0.09522(6) 0.74531(14) 0.64881(7) 0.0223(5) Uani d . 1 8 . .
    C C18 0.12328(5) 0.60631(14) 0.64261(7) 0.0196(5) Uani d . 1 8 . .
    C C19 0.08850(6) 0.49718(13) 0.59512(7) 0.0193(5) Uani d . 1 8 . .
    C C20 0.11324(6) 0.37195(13) 0.58482(7) 0.0202(5) Uani d . 1 8 . .
    C C21 0.17476(6) 0.35599(14) 0.62305(7) 0.0227(5) Uani d . 1 8 . .
    C C22 0.21021(6) 0.46283(14) 0.67116(7) 0.0243(5) Uani d . 1 8 . .
    C C23 0.18496(6) 0.58707(14) 0.68127(7) 0.0216(5) Uani d . 1 8 . .
    C C24 0.07276(6) 0.25842(14) 0.53542(7) 0.0209(5) Uani d . 1 8 . .
    C C25 0.06444(6) 0.03656(14) 0.47537(8) 0.0280(6) Uani d . 1 8 . .
    H H1a 0.087447 0.649231 0.749828 0.0275 Uiso d . 1 8 . .
    H H1b 0.158079 0.653125 0.801001 0.0275 Uiso d . 1 8 . .
    H H2 0.166122 0.986613 0.835672 0.024 Uiso d . 1 8 . .
    H H3a 0.114963 1.0903 0.876215 0.0293 Uiso d . 1 8 . .
    H H3b 0.05453 1.05683 0.804644 0.0293 Uiso d . 1 8 . .
    H H4a 0.079681 1.2984 0.798436 0.0338 Uiso d . 1 8 . .
    H H4b 0.142166 1.253728 0.817484 0.0338 Uiso d . 1 8 . .
    H H5a 0.037711 1.194144 0.684606 0.034 Uiso d . 1 8 . .
    H H5b 0.087307 1.297828 0.694408 0.034 Uiso d . 1 8 . .
    H H6a 0.092156 1.070066 0.644902 0.0302 Uiso d . 1 8 . .
    H H6b 0.151703 1.09954 0.719443 0.0302 Uiso d . 1 8 . .
    H H7 0.056997 0.938134 0.697421 0.0244 Uiso d . 1 8 . .
    H H8a 0.155072 0.844511 0.931581 0.0265 Uiso d . 1 8 . .
    H H8b 0.195371 0.757804 0.912249 0.0265 Uiso d . 1 8 . .
    H H10 0.218184 0.547519 0.988554 0.0251 Uiso d . 1 8 . .
    H H12 0.08652 0.285732 0.970499 0.0278 Uiso d . 1 8 . .
    H H13 0.01599 0.44652 0.885411 0.0281 Uiso d . 1 8 . .
    H H16a 0.20887 0.004224 1.115555 0.0531 Uiso d . 1 8 . .
    H H16b 0.255737 0.057284 1.096498 0.0531 Uiso d . 1 8 . .
    H H16c 0.249366 0.139159 1.155739 0.0531 Uiso d . 1 8 . .
    H H17a 0.094472 0.817116 0.616009 0.0268 Uiso d . 1 8 . .
    H H17b 0.054477 0.727007 0.633433 0.0268 Uiso d . 1 8 . .
    H H19 0.046172 0.508256 0.568587 0.0232 Uiso d . 1 8 . .
    H H21 0.192427 0.270804 0.615918 0.0272 Uiso d . 1 8 . .
    H H22 0.25252 0.451248 0.697763 0.0291 Uiso d . 1 8 . .
    H H25a 0.088144 -0.030455 0.466731 0.0421 Uiso d . 1 8 . .
    H H25b 0.046388 -0.014333 0.49793 0.0421 Uiso d . 1 8 . .
    H H25c 0.034108 0.077264 0.430369 0.0421 Uiso d . 1 8 . .
    H H3 0.0529(8) 0.750(2) 0.8286(10) 0.0404 Uiso d . 1 8 . .
    H H6 0.1986(8) 0.751(2) 0.7320(10) 0.0422 Uiso d . 1 8 . .
loop_
    _atom_site_aniso_label
    _atom_site_aniso_U_11
    _atom_site_aniso_U_22
    _atom_site_aniso_U_33
    _atom_site_aniso_U_12
    _atom_site_aniso_U_13
    _atom_site_aniso_U_23
    _atom_site_aniso_type_symbol
    O1 0.0282(5) 0.0290(5) 0.0291(5) 0.0015(4) 0.0104(4) 0.0040(4) O
    O2 0.0339(5) 0.0213(5) 0.0341(5) 0.0023(4) 0.0159(5) 0.0076(4) O
    O3 0.0212(5) 0.0296(5) 0.0295(5) 0.0038(4) 0.0127(4) 0.0069(4) O
    O4 0.0223(5) 0.0260(5) 0.0278(5) 0.0000(4) 0.0085(4) -0.0035(4) O
    O5 0.0274(5) 0.0199(5) 0.0270(5) -0.0007(4) 0.0145(4) -0.0035(4) O
    O6 0.0228(5) 0.0260(5) 0.0319(5) -0.0039(4) 0.0116(4) -0.0081(4) O
    N1 0.0240(5) 0.0190(5) 0.0183(5) -0.0006(4) 0.0107(5) 0.0009(4) N
    N2 0.0236(5) 0.0187(5) 0.0180(5) 0.0017(4) 0.0103(4) 0.0004(4) N
    C1 0.0280(7) 0.0202(6) 0.0213(6) 0.0012(5) 0.0131(6) 0.0010(5) C
    C2 0.0209(6) 0.0179(6) 0.0209(6) -0.0006(5) 0.0106(5) 0.0013(5) C
    C3 0.0281(7) 0.0239(7) 0.0228(7) 0.0030(5) 0.0144(6) 0.0004(5) C
    C4 0.0368(8) 0.0201(7) 0.0310(8) 0.0052(6) 0.0199(7) 0.0015(6) C
    C5 0.0344(8) 0.0219(7) 0.0297(7) 0.0059(6) 0.0173(6) 0.0062(6) C
    C6 0.0327(7) 0.0226(7) 0.0222(7) 0.0031(6) 0.0156(6) 0.0032(5) C
    C7 0.0202(6) 0.0199(6) 0.0204(6) 0.0027(5) 0.0101(5) 0.0008(5) C
    C8 0.0225(6) 0.0233(6) 0.0182(6) -0.0015(5) 0.0089(5) 0.0009(5) C
    C9 0.0229(6) 0.0219(6) 0.0168(6) -0.0020(5) 0.0111(5) -0.0024(5) C
    C10 0.0218(6) 0.0234(7) 0.0174(6) -0.0015(5) 0.0099(5) -0.0028(5) C
    C11 0.0262(7) 0.0198(6) 0.0201(6) -0.0008(5) 0.0127(6) -0.0031(5) C
    C12 0.0294(7) 0.0191(6) 0.0253(7) -0.0019(5) 0.0171(6) -0.0028(5) C
    C13 0.0228(7) 0.0248(7) 0.0251(7) -0.0021(5) 0.0141(6) -0.0035(5) C
    C14 0.0215(6) 0.0232(6) 0.0182(6) 0.0026(5) 0.0106(5) -0.0010(5) C
    C15 0.0294(7) 0.0210(7) 0.0217(6) -0.0002(5) 0.0136(6) -0.0024(5) C
    C16 0.0412(8) 0.0257(7) 0.0366(8) 0.0081(6) 0.0183(7) 0.0110(6) C
    C17 0.0244(7) 0.0228(7) 0.0168(6) 0.0033(5) 0.0087(5) 0.0006(5) C
    C18 0.0230(6) 0.0204(6) 0.0164(6) 0.0018(5) 0.0109(5) 0.0026(5) C
    C19 0.0191(6) 0.0227(6) 0.0162(6) 0.0015(5) 0.0092(5) 0.0040(5) C
    C20 0.0236(6) 0.0202(6) 0.0180(6) -0.0003(5) 0.0116(5) 0.0035(5) C
    C21 0.0242(7) 0.0194(6) 0.0255(7) 0.0027(5) 0.0137(6) 0.0024(5) C
    C22 0.0193(6) 0.0245(7) 0.0274(7) 0.0011(5) 0.0109(6) 0.0022(5) C
    C23 0.0234(6) 0.0221(6) 0.0190(6) -0.0035(5) 0.0108(5) -0.0001(5) C
    C24 0.0258(7) 0.0200(6) 0.0165(6) 0.0030(5) 0.0106(5) 0.0040(5) C
    C25 0.0338(7) 0.0207(7) 0.0276(7) -0.0019(6) 0.0145(6) -0.0046(5) C
loop_
    _geom_bond_atom_site_label_1
    _geom_bond_atom_site_label_2
    _geom_bond_site_symmetry_1
    _geom_bond_site_symmetry_2
    _geom_bond_distance
    _geom_bond_publ_flag
    O1 C15 . . 1.2075(17) ?
    O2 C15 . . 1.3519(19) ?
    O2 C16 . . 1.4432(16) ?
    O3 C14 . . 1.3578(14) ?
    O3 H3 . . 0.90(2) ?
    O4 C24 . . 1.2105(17) ?
    O5 C24 . . 1.3488(19) ?
    O5 C25 . . 1.4426(15) ?
    O6 C23 . . 1.3595(14) ?
    O6 H6 . . 0.87(2) ?
    N1 C1 . . 1.484(2) ?
    N1 C2 . . 1.4732(17) ?
    N1 C8 . . 1.4686(15) ?
    N2 C1 . . 1.480(2) ?
    N2 C7 . . 1.4741(18) ?
    N2 C17 . . 1.4775(16) ?
    C1 H1a . . 0.96 ?
    C1 H1b . . 0.96 ?
    C2 C3 . . 1.515(2) ?
    C2 C7 . . 1.5081(19) ?
    C2 H2 . . 0.96 ?
    C3 C4 . . 1.535(2) ?
    C3 H3a . . 0.96 ?
    C3 H3b . . 0.96 ?
    C4 C5 . . 1.531(2) ?
    C4 H4a . . 0.96 ?
    C4 H4b . . 0.96 ?
    C5 C6 . . 1.533(2) ?
    C5 H5a . . 0.96 ?
    C5 H5b . . 0.96 ?
    C6 C7 . . 1.515(2) ?
    C6 H6a . . 0.96 ?
    C6 H6b . . 0.96 ?
    C7 H7 . . 0.96 ?
    C8 C9 . . 1.509(2) ?
    C8 H8a . . 0.96 ?
    C8 H8b . . 0.96 ?
    C9 C10 . . 1.3812(16) ?
    C9 C14 . . 1.4088(19) ?
    C10 C11 . . 1.393(2) ?
    C10 H10 . . 0.96 ?
    C11 C12 . . 1.394(2) ?
    C11 C15 . . 1.4791(16) ?
    C12 C13 . . 1.3828(16) ?
    C12 H12 . . 0.96 ?
    C13 C14 . . 1.389(2) ?
    C13 H13 . . 0.96 ?
    C16 H16a . . 0.96 ?
    C16 H16b . . 0.96 ?
    C16 H16c . . 0.96 ?
    C17 C18 . . 1.511(2) ?
    C17 H17a . . 0.96 ?
    C17 H17b . . 0.96 ?
    C18 C19 . . 1.3850(16) ?
    C18 C23 . . 1.4021(18) ?
    C19 C20 . . 1.391(2) ?
    C19 H19 . . 0.96 ?
    C20 C21 . . 1.3951(18) ?
    C20 C24 . . 1.4763(16) ?
    C21 C22 . . 1.3804(17) ?
    C21 H21 . . 0.96 ?
    C22 C23 . . 1.390(2) ?
    C22 H22 . . 0.96 ?
    C25 H25a . . 0.96 ?
    C25 H25b . . 0.96 ?
    C25 H25c . . 0.96 ?
loop_
    _geom_angle_atom_site_label_1
    _geom_angle_atom_site_label_2
    _geom_angle_atom_site_label_3
    _geom_angle_site_symmetry_1
    _geom_angle_site_symmetry_2
    _geom_angle_site_symmetry_3
    _geom_angle
    _geom_angle_publ_flag
    C15 O2 C16 . . . 115.40(11) ?
    C14 O3 H3 . . . 103.5(11) ?
    C24 O5 C25 . . . 115.23(11) ?
    C23 O6 H6 . . . 104.1(11) ?
    C1 N1 C2 . . . 106.36(12) ?
    C1 N1 C8 . . . 113.53(10) ?
    C2 N1 C8 . . . 114.66(9) ?
    C1 N2 C7 . . . 103.68(13) ?
    C1 N2 C17 . . . 112.66(10) ?
    C7 N2 C17 . . . 112.18(9) ?
    N1 C1 N2 . . . 105.84(10) ?
    N1 C1 H1a . . . 109.4722 ?
    N1 C1 H1b . . . 109.4722 ?
    N2 C1 H1a . . . 109.4704 ?
    N2 C1 H1b . . . 109.4705 ?
    H1a C1 H1b . . . 112.8746 ?
    N1 C2 C3 . . . 116.58(14) ?
    N1 C2 C7 . . . 100.87(10) ?
    N1 C2 H2 . . . 111.3309 ?
    C3 C2 C7 . . . 111.32(10) ?
    C3 C2 H2 . . . 100.891 ?
    C7 C2 H2 . . . 116.5959 ?
    C2 C3 C4 . . . 108.75(15) ?
    C2 C3 H3a . . . 109.472 ?
    C2 C3 H3b . . . 109.4708 ?
    C4 C3 H3a . . . 109.4717 ?
    C4 C3 H3b . . . 109.471 ?
    H3a C3 H3b . . . 110.1798 ?
    C3 C4 C5 . . . 112.91(11) ?
    C3 C4 H4a . . . 109.4727 ?
    C3 C4 H4b . . . 109.4709 ?
    C5 C4 H4a . . . 109.4714 ?
    C5 C4 H4b . . . 109.4703 ?
    H4a C4 H4b . . . 105.7947 ?
    C4 C5 C6 . . . 112.36(11) ?
    C4 C5 H5a . . . 109.4713 ?
    C4 C5 H5b . . . 109.4717 ?
    C6 C5 H5a . . . 109.4708 ?
    C6 C5 H5b . . . 109.4712 ?
    H5a C5 H5b . . . 106.4244 ?
    C5 C6 C7 . . . 107.28(15) ?
    C5 C6 H6a . . . 109.4711 ?
    C5 C6 H6b . . . 109.4712 ?
    C7 C6 H6a . . . 109.4714 ?
    C7 C6 H6b . . . 109.4712 ?
    H6a C6 H6b . . . 111.5736 ?
    N2 C7 C2 . . . 101.53(9) ?
    N2 C7 C6 . . . 118.45(15) ?
    N2 C7 H7 . . . 109.7793 ?
    C2 C7 C6 . . . 111.47(10) ?
    C2 C7 H7 . . . 116.9848 ?
    C6 C7 H7 . . . 99.4758 ?
    N1 C8 C9 . . . 111.57(9) ?
    N1 C8 H8a . . . 109.4706 ?
    N1 C8 H8b . . . 109.4706 ?
    C9 C8 H8a . . . 109.4711 ?
    C9 C8 H8b . . . 109.4718 ?
    H8a C8 H8b . . . 107.2874 ?
    C8 C9 C10 . . . 121.21(12) ?
    C8 C9 C14 . . . 120.41(10) ?
    C10 C9 C14 . . . 118.31(13) ?
    C9 C10 C11 . . . 121.95(13) ?
    C9 C10 H10 . . . 119.0222 ?
    C11 C10 H10 . . . 119.0236 ?
    C10 C11 C12 . . . 118.98(11) ?
    C10 C11 C15 . . . 117.78(12) ?
    C12 C11 C15 . . . 123.23(13) ?
    C11 C12 C13 . . . 120.07(14) ?
    C11 C12 H12 . . . 119.9668 ?
    C13 C12 H12 . . . 119.9653 ?
    C12 C13 C14 . . . 120.53(13) ?
    C12 C13 H13 . . . 119.7345 ?
    C14 C13 H13 . . . 119.7351 ?
    O3 C14 C9 . . . 121.21(12) ?
    O3 C14 C13 . . . 118.64(12) ?
    C9 C14 C13 . . . 120.14(11) ?
    O1 C15 O2 . . . 122.75(11) ?
    O1 C15 C11 . . . 124.71(14) ?
    O2 C15 C11 . . . 112.54(12) ?
    O2 C16 H16a . . . 109.472 ?
    O2 C16 H16b . . . 109.4708 ?
    O2 C16 H16c . . . 109.4708 ?
    H16a C16 H16b . . . 109.4716 ?
    H16a C16 H16c . . . 109.4711 ?
    H16b C16 H16c . . . 109.471 ?
    N2 C17 C18 . . . 112.97(9) ?
    N2 C17 H17a . . . 109.4721 ?
    N2 C17 H17b . . . 109.469 ?
    C18 C17 H17a . . . 109.4721 ?
    C18 C17 H17b . . . 109.471 ?
    H17a C17 H17b . . . 105.728 ?
    C17 C18 C19 . . . 120.39(11) ?
    C17 C18 C23 . . . 121.45(10) ?
    C19 C18 C23 . . . 118.06(13) ?
    C18 C19 C20 . . . 121.81(12) ?
    C18 C19 H19 . . . 119.0941 ?
    C20 C19 H19 . . . 119.0943 ?
    C19 C20 C21 . . . 119.18(11) ?
    C19 C20 C24 . . . 118.18(12) ?
    C21 C20 C24 . . . 122.60(13) ?
    C20 C21 C22 . . . 119.93(13) ?
    C20 C21 H21 . . . 120.0335 ?
    C22 C21 H21 . . . 120.0348 ?
    C21 C22 C23 . . . 120.34(12) ?
    C21 C22 H22 . . . 119.8287 ?
    C23 C22 H22 . . . 119.8289 ?
    O6 C23 C18 . . . 121.67(13) ?
    O6 C23 C22 . . . 117.68(11) ?
    C18 C23 C22 . . . 120.66(11) ?
    O4 C24 O5 . . . 122.57(11) ?
    O4 C24 C20 . . . 124.81(14) ?
    O5 C24 C20 . . . 112.61(12) ?
    O5 C25 H25a . . . 109.4719 ?
    O5 C25 H25b . . . 109.4705 ?
    O5 C25 H25c . . . 109.4708 ?
    H25a C25 H25b . . . 109.4709 ?
    H25a C25 H25c . . . 109.472 ?
    H25b C25 H25c . . . 109.4712 ?
loop_
    _geom_torsion_atom_site_label_1
    _geom_torsion_atom_site_label_2
    _geom_torsion_atom_site_label_3
    _geom_torsion_atom_site_label_4
    _geom_torsion_site_symmetry_1
    _geom_torsion_site_symmetry_2
    _geom_torsion_site_symmetry_3
    _geom_torsion_site_symmetry_4
    _geom_torsion
    _geom_torsion_publ_flag
    C10 C11 C15 O1 . . . . 1.3(2) ?
    C19 C20 C24 O4 . . . . -10.1(2) ?
loop_
    _geom_hbond_atom_site_label_D
    _geom_hbond_atom_site_label_H
    _geom_hbond_atom_site_label_A
    _geom_hbond_site_symmetry_D
    _geom_hbond_site_symmetry_H
    _geom_hbond_site_symmetry_A
    _geom_hbond_distance_DH
    _geom_hbond_distance_HA
    _geom_hbond_distance_DA
    _geom_hbond_angle_DHA
    _geom_hbond_publ_flag
    O3 H3 N1 . . . 0.90(2) 1.80(2) 2.6383(18) 154.3(16) y
    O6 H6 N2 . . . 0.87(2) 1.88(2) 2.6814(18) 153.0(18) y
    C2 H2 O1 . . 7_567 0.96 2.57 3.414(2) 146 y
    C4 H4b O1 . . 7_567 0.96 2.58 3.353(2) 137 y
    C16 H16c O6 . . 4_565 0.96 2.59 3.350(2) 136 y
