# Supplementary material for: Dimethyl 4,4′-dihy­droxy-3,3′-{[(3aRS,7aRS)-2,3,3a,4,5,6,7,7a-octa­hydro-1H-1,3-benzimidazole-1,3-di­yl]bis­(methyl­ene)}dibenzoate
Source: Acta Crystallogr Sect E Struct Rep Online. 2011 Oct 12;67(Pt 11):o2911–2. doi: 10.1107/S1600536811040906 (PMC3247326; doi:10.1107/S1600536811040906)
Supplement: Supplementary file 2 [file e-67-o2911-Isup2.hkl]

#
# h,k,l, Fc-squared, Fo-squared, sigma(Fo-squared) and status flag
#
data_I
_shelx_title                             '   '
_shelx_refln_list_code                   4
_shelx_F_calc_maximum                    396.03
_exptl_crystal_F_000                     1936
_reflns_d_resolution_high                0.8368

loop_
 _symmetry_equiv_pos_as_xyz
 'x, y, z'
 '-x, y, -z+1/2'
 '-x, -y, -z'
 'x, -y, z+1/2'
 'x+1/2, y+1/2, z'
 '-x+1/2, y+1/2, -z+1/2'
 '-x+1/2, -y+1/2, -z'
 'x+1/2, -y+1/2, z+1/2'

_cell_length_a                           26.3472(6)
_cell_length_b                           9.14320(10)
_cell_length_c                           21.6585(4)
_cell_angle_alpha                        90
_cell_angle_beta                         121.139(3)
_cell_angle_gamma                        90

_shelx_F_squared_multiplier              1.000

loop_
 _refln_index_h
 _refln_index_k
 _refln_index_l
 _refln_F_squared_calc
 _refln_F_squared_meas
 _refln_F_squared_sigma
 _refln_observed_status
   2   0   0      0.19      4.13    5.09 <
   4   0   0 190715.00 150710.00  507.48 o
   6   0   0  81586.20  71294.00  439.00 o
   8   0   0   2245.26   2869.02  104.50 o
  10   0   0  27778.90  29979.40  384.22 o
  12   0   0     56.52     35.72   24.74 <
  14   0   0  10995.30  12229.40  110.20 o
  16   0   0    421.40    447.72   20.65 o
  18   0   0    469.59    576.16   33.45 o
  20   0   0   2131.80   1831.04   59.38 o
  22   0   0     70.06     82.40   15.80 o
  24   0   0     80.24    105.24   30.71 o
  26   0   0    503.48    517.23   42.19 o
   1   1   0   1558.17   1571.60   21.39 o
   3   1   0   5636.11   5208.97   60.86 o
   5   1   0  29045.10  25699.50  171.07 o
   7   1   0    108.71     94.94   11.86 o
   9   1   0   9909.49  10502.00  152.03 o
  11   1   0     60.96     75.63   20.82 o
  13   1   0    131.17    163.53   20.17 o
  15   1   0   1001.77   1107.95   25.04 o
  17   1   0    536.04    548.63   21.36 o
  19   1   0    173.85    138.15   12.69 o
  21   1   0   1063.19   1014.42   29.10 o
  23   1   0   1363.61   1384.45   39.11 o
  25   1   0      0.18      3.53   10.62 <
   0   2   0  39323.30  37028.10  166.30 o
   2   2   0    296.58    316.39   15.59 o
   4   2   0     12.52     10.55    6.77 <
   6   2   0    670.76    693.19   27.69 o
   8   2   0   8816.69   9327.76  113.88 o
  10   2   0   1210.15   1106.50   39.17 o
  12   2   0    310.17    322.06   23.01 o
  14   2   0    595.64    534.33   21.77 o
  16   2   0    826.70    863.84   29.66 o
  18   2   0   1371.53   1519.61   37.80 o
  20   2   0    619.09    595.06   23.99 o
  22   2   0    712.09    651.80   20.27 o
  24   2   0     11.21    -12.90   10.99 <
  26   2   0    695.52    637.71   29.22 o
   1   3   0    637.31    602.29   19.28 o
   3   3   0   1358.47   1382.43   29.58 o
   5   3   0    843.10    815.00   35.03 o
   7   3   0    661.87    730.83   37.44 o
   9   3   0     19.69     70.75   16.52 o
  11   3   0   4761.02   5088.88   54.49 o
  13   3   0     14.76     34.07    5.59 o
  15   3   0    114.51     67.23    9.36 o
  17   3   0    673.70    642.05   25.69 o
  19   3   0     11.68     20.99    9.56 <
  21   3   0   1777.31   1736.35   36.08 o
  23   3   0    130.30    114.03    9.67 o
  25   3   0     26.23     51.78   11.64 o
   0   4   0   2121.05   1765.16   52.43 o
   2   4   0  10597.10  10780.50  142.39 o
   4   4   0   3996.95   4817.00   79.25 o
   6   4   0     32.34     64.64   22.18 <
   8   4   0   6793.46   7517.31  161.60 o
  10   4   0     13.96     23.91    5.76 o
  12   4   0      0.13      6.35    7.40 <
  14   4   0   2966.97   2990.45   47.83 o
  16   4   0    249.63    220.02   17.83 o
  18   4   0    430.08    418.51   21.34 o
  20   4   0     15.60     27.64   11.72 <
  22   4   0    196.19    217.51   17.21 o
  24   4   0     81.97    101.69   14.77 o
   1   5   0   1262.29   1589.98   85.63 o
   3   5   0   9919.10  11566.00  169.83 o
   5   5   0   5739.75   6390.97   73.31 o
   7   5   0   6690.71   7548.87   69.14 o
   9   5   0   1410.42   1229.68   28.00 o
  11   5   0   1269.37   1378.83   31.45 o
  13   5   0    199.98    214.54   14.36 o
  15   5   0   1584.09   1657.61   37.63 o
  17   5   0   2374.67   2495.05   50.29 o
  19   5   0    900.28    962.93   35.51 o
  21   5   0      8.44     18.02    8.58 <
  23   5   0    452.27    518.78   21.86 o
   0   6   0     74.61     83.01   10.10 o
   2   6   0   3489.08   3416.51   47.26 o
   4   6   0   1716.43   1762.32   34.43 o
   6   6   0      3.65     10.73    6.55 <
   8   6   0     14.29     23.78    8.76 <
  10   6   0    229.48    191.81   13.65 o
  12   6   0    817.65    810.43   27.94 o
  14   6   0    690.73    744.96   26.98 o
  16   6   0    432.96    431.30   22.84 o
  18   6   0      1.67      8.08   10.98 <
  20   6   0     50.97     39.14   11.42 o
  22   6   0    416.01    483.07   25.89 o
   1   7   0   3104.91   3109.01   49.48 o
   3   7   0   2309.03   2353.46   50.18 o
   5   7   0   6159.55   6274.77   82.34 o
   7   7   0    165.14    207.21   19.47 o
   9   7   0    511.55    477.96   23.21 o
  11   7   0    930.52    941.67   32.38 o
  13   7   0     45.95     42.00   12.08 o
  15   7   0    779.00    750.38   27.86 o
  17   7   0     85.58     90.12   12.93 o
  19   7   0     74.22     37.03   10.05 o
   0   8   0   1299.72   1229.02   52.59 o
   2   8   0   1992.76   2009.50   48.24 o
   4   8   0   1055.69   1193.57   37.75 o
   6   8   0    210.75    198.49   21.17 o
   8   8   0      4.33      9.61   10.50 <
  10   8   0     71.87     64.57   12.68 o
  12   8   0   2521.83   2542.47   49.12 o
  14   8   0     92.76    106.51   11.91 o
  16   8   0    302.48    245.60   15.94 o
  18   8   0     70.39     76.72   18.76 o
   1   9   0   3395.69   3433.38   89.27 o
   3   9   0    806.88    769.28   29.31 o
   5   9   0   2874.54   2899.60   57.80 o
   7   9   0      8.52      1.23    7.37 <
   9   9   0    724.54    704.42   25.03 o
  11   9   0    203.04    177.84   15.32 o
  13   9   0    217.57    223.77   17.54 o
  15   9   0      0.44      3.59    8.11 <
   0  10   0    490.63    584.90   51.61 o
   2  10   0    446.64    474.78   23.21 o
   4  10   0     98.16    122.12   12.65 o
   6  10   0      3.54     11.70    5.21 <
   8  10   0     37.40     45.01    7.72 o
  10  10   0      0.67     12.85    7.31 <
 -27   1   1      0.03    -15.58    9.24 <
 -25   1   1    193.41    141.74   15.50 o
 -23   1   1      7.72     -8.25    9.40 <
 -21   1   1    578.12    648.42   23.97 o
 -19   1   1    114.54     94.83   12.32 o
 -17   1   1   1038.47   1064.94   28.07 o
 -15   1   1   4054.86   4619.83   56.95 o
 -13   1   1   2555.03   2644.07   72.04 o
 -11   1   1   7490.30   7500.77  138.25 o
  -9   1   1  17009.50  17060.40  140.86 o
  -7   1   1  16055.90  15527.50  133.15 o
  -5   1   1   1384.45   1328.82   36.30 o
  -3   1   1   9282.89   9415.16   69.47 o
  -1   1   1   5734.00   5360.63   76.54 o
   1   1   1  25737.70  24383.80  111.60 o
   3   1   1 117249.00  99073.70  301.66 o
   5   1   1   4121.84   3701.34   58.38 o
   7   1   1     11.54      2.68    9.76 <
   9   1   1      8.15      6.61   14.80 <
  11   1   1  17524.60  18645.40  240.21 o
  13   1   1   3357.00   3445.08   38.59 o
  15   1   1    358.39    407.69   15.89 o
  17   1   1      0.53     -5.64    6.19 <
  19   1   1   3862.85   3634.67   59.44 o
  21   1   1    691.82    794.51   34.41 o
  23   1   1   2170.12   2116.29   55.42 o
  25   1   1    988.45   1044.89   32.93 o
 -26   2   1     14.28    -13.77    6.19 <
 -24   2   1     16.04     28.54   10.30 <
 -22   2   1    120.50     85.69   10.49 o
 -20   2   1   3264.80   2982.74   51.56 o
 -18   2   1   1092.36    963.01   29.83 o
 -16   2   1    707.72    847.55   29.50 o
 -14   2   1    110.56    110.15   10.68 o
 -12   2   1    257.85    194.44   22.82 o
 -10   2   1    228.13    224.93   20.14 o
  -8   2   1    226.19    239.58   15.34 o
  -6   2   1    625.15    590.03   27.70 o
  -4   2   1   2776.03   2351.02   44.68 o
  -2   2   1    143.87    110.99   10.06 o
   0   2   1   8552.58   8069.29   73.83 o
   2   2   1   3312.71   2996.05   36.08 o
   4   2   1   5501.77   5761.42   86.56 o
   6   2   1  13210.10  12436.30  124.40 o
   8   2   1    835.91    711.43   35.12 o
  10   2   1     32.43     51.66   19.07 <
  12   2   1    431.65    489.26   22.44 o
  14   2   1      3.97     13.01    5.94 <
  16   2   1    549.44    617.47   23.78 o
  18   2   1   6642.27   6588.01   82.42 o
  20   2   1   1264.77   1318.70   38.62 o
  22   2   1    759.59    680.89   24.98 o
  24   2   1     35.13     22.05    9.09 <
 -25   3   1    141.24    122.75   11.43 o
 -23   3   1     18.12      7.69    7.12 <
 -21   3   1     20.93     23.75    8.41 <
 -19   3   1   3675.93   3769.54   49.96 o
 -17   3   1    122.15    124.85   15.18 o
 -15   3   1     64.80     67.08    8.32 o
 -13   3   1      6.24      5.20    5.01 <
 -11   3   1   1327.41   1346.92   46.08 o
  -9   3   1  13020.80  13359.60  166.31 o
  -7   3   1   4636.94   4688.86   86.23 o
  -5   3   1   1219.37   1255.92   37.09 o
  -3   3   1    115.87     91.39   10.88 o
  -1   3   1   1871.29   1565.25   30.00 o
   1   3   1    619.98    494.89   19.95 o
   3   3   1   1989.37   1851.12   48.59 o
   5   3   1    947.15    957.86   40.21 o
   7   3   1    794.58    737.51   31.64 o
   9   3   1    690.14    627.60   32.00 o
  11   3   1    138.03    101.58    8.73 o
  13   3   1   3962.10   4014.97   49.17 o
  15   3   1   3709.59   3879.75   59.19 o
  17   3   1      8.86      9.23   10.74 <
  19   3   1   1353.74   1308.18   40.59 o
  21   3   1    591.57    563.06   20.80 o
  23   3   1      0.46     -8.71    7.72 <
 -24   4   1     59.45     41.18   10.10 o
 -22   4   1    186.13    193.59   16.91 o
 -20   4   1    326.17    301.22   19.32 o
 -18   4   1   2839.73   2975.75   62.04 o
 -16   4   1   6717.93   7045.75   82.13 o
 -14   4   1     60.45     45.00    9.39 o
 -12   4   1    611.82    645.50   20.93 o
 -10   4   1   1209.02   1241.05   26.27 o
  -8   4   1  10261.70  10970.00  192.65 o
  -6   4   1   1648.38   1641.90   70.65 o
  -4   4   1  17120.40  18444.00  207.77 o
  -2   4   1     10.05      9.40   10.43 <
   0   4   1   4941.05   4823.33   61.03 o
   2   4   1    518.93    548.17   26.00 o
   4   4   1  13946.10  15688.40  160.96 o
   6   4   1   9241.68   9493.70  136.66 o
   8   4   1   6097.15   7061.91   59.12 o
  10   4   1    170.95    150.22   10.66 o
  12   4   1    486.67    493.33   18.80 o
  14   4   1   2625.38   2734.36   46.21 o
  16   4   1   1388.65   1404.56   37.31 o
  18   4   1   2077.33   2170.94   45.96 o
  20   4   1    323.17    328.38   22.32 o
  22   4   1     25.79     34.71   10.71 o
  24   4   1    255.90    274.84   19.64 o
 -23   5   1    610.26    590.85   21.47 o
 -21   5   1    267.03    279.68   17.15 o
 -19   5   1    208.51    243.08   18.49 o
 -17   5   1   4989.12   5148.40   72.24 o
 -15   5   1      3.76    -21.73    8.76 <
 -13   5   1      3.81     25.66    8.03 o
 -11   5   1     19.73     15.04    7.45 <
  -9   5   1      0.04      3.56    6.46 <
  -7   5   1   5025.36   5308.44   57.25 o
  -5   5   1    768.25    750.19   25.01 o
  -3   5   1   5732.99   6248.76  126.74 o
  -1   5   1    966.74   1119.84   50.52 o
   1   5   1   1209.76   1185.25   74.75 o
   3   5   1    330.05    311.73   29.12 o
   5   5   1   2982.89   3306.80   43.17 o
   7   5   1    784.13    814.67   23.92 o
   9   5   1    405.33    359.10   16.03 o
  11   5   1   2376.63   2528.94   42.43 o
  13   5   1     32.47     50.87    9.62 o
  15   5   1   1565.80   1658.44   37.89 o
  17   5   1    587.05    617.67   26.55 o
  19   5   1    630.49    709.07   29.94 o
  21   5   1     56.54     53.33    8.17 o
  23   5   1    432.83    432.23   34.25 o
 -22   6   1     71.92     51.89   10.46 o
 -20   6   1    512.56    558.14   28.24 o
 -18   6   1    199.94    186.25   17.70 o
 -16   6   1   3324.00   3342.92   65.30 o
 -14   6   1    192.07    181.18   15.73 o
 -12   6   1   7806.10   7874.08   88.87 o
 -10   6   1      0.44     -4.38    9.01 <
  -8   6   1    793.63    771.53   29.62 o
  -6   6   1    150.22    153.38   11.17 o
  -4   6   1   1159.21   1171.82   32.24 o
  -2   6   1     25.22     50.93    8.60 o
   0   6   1    328.47    423.55   15.20 o
   2   6   1     27.92     40.15    7.07 o
   4   6   1   4553.05   4875.92   57.99 o
   6   6   1    288.23    278.51   17.92 o
   8   6   1    449.96    449.58   19.94 o
  10   6   1    197.84    183.50   13.54 o
  12   6   1    744.14    748.30   26.58 o
  14   6   1   2641.84   2810.08   49.31 o
  16   6   1    546.84    556.00   25.23 o
  18   6   1    264.23    229.36   17.43 o
  20   6   1    223.03    246.75   17.56 o
 -21   7   1    831.00    894.74   33.89 o
 -19   7   1      0.02    -14.33    9.28 <
 -17   7   1    904.31    908.60   31.97 o
 -15   7   1    715.57    702.88   27.92 o
 -13   7   1    837.72    796.76   30.33 o
 -11   7   1      1.94      4.85    9.94 <
  -9   7   1    982.64    957.75   33.17 o
  -7   7   1     39.70     37.94    9.65 o
  -5   7   1   2867.67   2813.69   55.71 o
  -3   7   1     52.96     42.10    9.99 o
  -1   7   1    668.51    609.34   22.29 o
   1   7   1   1287.40   1226.12   31.62 o
   3   7   1   1522.19   1481.06   34.87 o
   5   7   1    117.20    124.74   15.65 o
   7   7   1   2164.18   2156.04   48.59 o
   9   7   1   2334.83   2306.37   48.76 o
  11   7   1    532.01    518.31   24.62 o
  13   7   1   2476.82   2487.58   50.41 o
  15   7   1     59.17     60.10   13.39 o
  17   7   1   2984.74   2849.22   51.41 o
  19   7   1      0.94      7.32    6.16 <
 -18   8   1     53.38     32.00    9.12 o
 -16   8   1    523.89    465.73   21.53 o
 -14   8   1    344.57    334.83   18.87 o
 -12   8   1    480.21    447.35   22.68 o
 -10   8   1   2252.91   2348.86   43.56 o
  -8   8   1   1746.22   1639.16   46.89 o
  -6   8   1    560.93    489.27   25.75 o
  -4   8   1    815.36    830.01   32.29 o
  -2   8   1    201.68    163.30   15.88 o
   0   8   1   6144.42   6256.85   98.43 o
   2   8   1    333.24    311.08   21.32 o
   4   8   1  15364.50  16306.60  160.42 o
   6   8   1    666.50    677.66   30.77 o
   8   8   1    461.56    471.11   21.48 o
  10   8   1   1046.53   1037.41   32.35 o
  12   8   1     12.25      8.63    9.32 <
  14   8   1      6.09     11.54    7.81 <
  16   8   1      0.07     -8.16    6.28 <
 -15   9   1     22.88     19.23    8.16 <
 -13   9   1    980.45    905.79   33.34 o
 -11   9   1    879.52    910.87   31.47 o
  -9   9   1    611.83    602.79   21.20 o
  -7   9   1   1511.73   1474.74   37.25 o
  -5   9   1   3267.51   3300.30   55.03 o
  -3   9   1     98.31     85.61   12.25 o
  -1   9   1   1908.21   1951.93   53.25 o
   1   9   1   7776.63   8143.71  134.72 o
   3   9   1   1253.66   1291.31   43.52 o
   5   9   1    188.24    199.65   15.40 o
   7   9   1    160.94    176.93   13.70 o
   9   9   1     10.60     22.43   10.58 <
  11   9   1    486.40    565.18   23.75 o
  13   9   1    191.90    222.98   16.35 o
 -10  10   1    120.56    129.63   15.53 o
  -8  10   1    268.88    204.27   14.32 o
  -6  10   1    135.51    144.99   12.19 o
  -4  10   1   1011.27    958.95   30.93 o
  -2  10   1     32.89     32.49   11.72 <
   0  10   1    420.05    439.63   25.25 o
   2  10   1     49.37     62.49   12.44 o
   4  10   1      6.85     -7.64    7.06 <
   6  10   1    239.60    240.18   14.00 o
   8  10   1     70.87     48.18   11.10 o
  10  10   1     56.81     59.25   16.46 o
 -28   0   2    694.47    811.28   46.16 o
 -26   0   2    613.18    701.95   35.77 o
 -24   0   2      0.08     -7.67   13.89 <
 -22   0   2   2285.50   1962.91   69.99 o
 -20   0   2   1122.45   1072.12   69.01 o
 -18   0   2    356.36    508.55   30.66 o
 -16   0   2     17.75    -14.90   10.14 <
 -14   0   2     46.94     46.11   15.53 <
 -12   0   2  58966.60  63614.80  395.23 o
 -10   0   2  12521.00  12692.00  224.43 o
  -8   0   2 132594.00 108608.00  566.63 o
  -6   0   2  32963.80  29132.70  172.68 o
  -4   0   2      0.09     13.91    6.14 <
  -2   0   2   2230.40   2189.83   42.22 o
   0   0   2   1068.63   1093.37   33.66 o
   2   0   2    427.89    446.16   30.36 o
   4   0   2  78497.20  68619.30  428.95 o
   6   0   2   1507.70   1802.91   83.24 o
   8   0   2    706.19    664.09   59.82 o
  10   0   2    374.64    470.12   59.22 o
  12   0   2   1315.00   1053.41   39.09 o
  14   0   2     23.16     84.94   13.91 o
  16   0   2     28.59     27.17    9.69 <
  18   0   2    364.64    409.44   38.89 o
  20   0   2    542.83    582.38   46.98 o
  22   0   2    156.68    127.49   27.77 o
  24   0   2   3927.94   3974.94  118.28 o
 -27   1   2     33.34      5.09    9.97 <
 -25   1   2    861.04    849.65   29.09 o
 -23   1   2    121.65    103.05   13.32 o
 -21   1   2     13.57      8.58    7.81 <
 -19   1   2    359.48    321.67   17.51 o
 -17   1   2      3.51     26.18    8.65 o
 -15   1   2   1789.25   2411.84   41.34 o
 -13   1   2     38.35     17.81   10.13 <
 -11   1   2   7746.11   8688.98   98.20 o
  -9   1   2      1.81      0.54    6.27 <
  -7   1   2    905.99    768.36   22.19 o
  -5   1   2  56006.60  54207.20  151.05 o
  -3   1   2  12915.70  12793.00   80.59 o
  -1   1   2  40148.00  39025.90  143.92 o
   1   1   2   4375.20   3935.94   59.86 o
   3   1   2   5694.31   5092.88   64.53 o
   5   1   2   4497.45   4630.04   87.71 o
   7   1   2  12095.10  12337.60  164.69 o
   9   1   2   1440.98   1383.46   64.15 o
  11   1   2     59.63     78.35   23.14 o
  13   1   2    574.71    595.83   19.10 o
  15   1   2     33.17     41.37    6.63 o
  17   1   2     16.51      6.90   10.19 <
  19   1   2    258.17    300.70   25.86 o
  21   1   2      6.34    -17.03   10.54 <
  23   1   2    843.14    926.82   36.05 o
  25   1   2    450.15    407.06   24.44 o
 -26   2   2    305.09    277.54   18.41 o
 -24   2   2    119.15     94.59   11.29 o
 -22   2   2    577.22    573.73   20.33 o
 -20   2   2   1345.76   1535.00   33.25 o
 -18   2   2      6.59     -5.73    6.61 <
 -16   2   2    116.37     94.02    9.59 o
 -14   2   2   1777.30   1826.24   38.70 o
 -12   2   2    499.70    375.40   24.87 o
 -10   2   2   1655.86   1611.95   51.91 o
  -8   2   2      1.31     36.43   12.17 <
  -6   2   2  10337.50  10389.30  104.59 o
  -4   2   2  18552.10  18295.20  161.16 o
  -2   2   2    195.95    167.59   16.90 o
   0   2   2   1862.05   1715.66   27.14 o
   2   2   2   1164.00    996.92   34.74 o
   4   2   2    748.71    740.60   30.25 o
   6   2   2    659.69    647.30   31.99 o
   8   2   2    362.39    266.67   31.28 o
  10   2   2  14129.70  14935.10  219.89 o
  12   2   2    717.07    649.80   26.16 o
  14   2   2     82.78     67.25    8.69 o
  16   2   2    358.51    287.43   17.73 o
  18   2   2   3801.51   4330.58   67.77 o
  20   2   2    562.48    535.02   30.03 o
  22   2   2    660.08    627.91   26.27 o
  24   2   2   1803.53   1858.96   42.71 o
 -27   3   2     26.09     18.93   13.58 <
 -25   3   2    290.21    263.11   16.19 o
 -23   3   2     66.12     63.38    9.50 o
 -21   3   2     83.85     79.66    9.92 o
 -19   3   2   4160.63   4214.36   54.57 o
 -17   3   2   2144.35   2138.72   37.69 o
 -15   3   2    662.36    692.45   21.97 o
 -13   3   2      3.23      6.02    5.15 <
 -11   3   2   2301.30   2626.26  100.46 o
  -9   3   2    130.28    142.77   30.74 o
  -7   3   2     15.81      5.67   19.94 <
  -5   3   2   6321.80   6463.25  116.97 o
  -3   3   2   1717.69   1675.25   38.96 o
  -1   3   2     66.51     67.61    9.47 o
   1   3   2   1418.93   1377.35   34.21 o
   3   3   2  14535.80  13923.80  119.32 o
   5   3   2   1751.81   1782.04   45.42 o
   7   3   2   2675.21   2811.01   69.74 o
   9   3   2    520.05    446.95   21.29 o
  11   3   2    132.09    167.81   10.39 o
  13   3   2      0.42     -5.09    5.83 <
  15   3   2  10703.20  10545.10   96.94 o
  17   3   2     55.88     48.00   12.22 o
  19   3   2    466.97    523.70   26.11 o
  21   3   2   3420.52   3476.08   52.67 o
  23   3   2    118.80    126.97   13.75 o
 -26   4   2     62.61     67.80   16.79 o
 -24   4   2      1.36     14.77    9.37 <
 -22   4   2     96.59    103.82   14.84 o
 -20   4   2   5223.26   5347.81   71.49 o
 -18   4   2   2860.84   2919.56   53.06 o
 -16   4   2   8994.33   9417.91   93.98 o
 -14   4   2   5644.52   5553.41   62.68 o
 -12   4   2     77.06    101.16    9.45 o
 -10   4   2   2989.06   3225.46   41.64 o
  -8   4   2  22040.80  25076.10  288.21 o
  -6   4   2   7032.83   7059.32  141.30 o
  -4   4   2  32654.80  34153.20  283.16 o
  -2   4   2    658.41    659.03   29.51 o
   0   4   2   1167.70   1224.97   36.37 o
   2   4   2   5265.57   5637.29   74.04 o
   4   4   2    949.24   1230.83   47.91 o
   6   4   2    907.14    846.97   40.79 o
   8   4   2    102.96    120.67    9.65 o
  10   4   2     83.16     99.05    9.69 o
  12   4   2    851.69    807.75   24.30 o
  14   4   2    330.27    311.49   16.58 o
  16   4   2   1575.87   1602.28   39.42 o
  18   4   2    247.95    263.99   18.28 o
  20   4   2     10.42     20.29   12.28 <
  22   4   2     62.21     78.59   13.17 o
 -23   5   2    132.00    111.88   10.98 o
 -21   5   2    178.37    167.87   14.82 o
 -19   5   2    765.57    779.67   28.70 o
 -17   5   2    263.50    262.32   19.17 o
 -15   5   2   9772.81   9912.99   90.70 o
 -13   5   2   1014.84    962.74   27.72 o
 -11   5   2    175.16    138.26   10.46 o
  -9   5   2    295.94    323.65   13.99 o
  -7   5   2   6101.99   6726.96   71.42 o
  -5   5   2    121.02    151.35   12.60 o
  -3   5   2     11.19     37.31   15.99 <
  -1   5   2    682.32    744.47   43.23 o
   1   5   2   2580.08   2709.81  117.58 o
   3   5   2   1696.95   1518.63   46.27 o
   5   5   2   1672.03   1855.07   35.33 o
   7   5   2   5945.04   6650.41   67.56 o
   9   5   2     17.74     18.77    7.23 <
  11   5   2   2509.45   2555.89   43.58 o
  13   5   2     66.97     63.93   11.99 o
  15   5   2    225.17    254.51   18.51 o
  17   5   2    272.37    243.85   17.50 o
  19   5   2    295.39    315.08   20.30 o
  21   5   2    589.30    530.25   21.12 o
 -22   6   2    425.54    457.32   23.18 o
 -20   6   2   2858.32   3003.27   54.57 o
 -18   6   2    588.25    615.75   24.98 o
 -16   6   2   1817.40   1856.14   42.85 o
 -14   6   2   2657.97   2693.59   52.68 o
 -12   6   2    365.61    357.94   20.40 o
 -10   6   2      3.40     -1.32    7.94 <
  -8   6   2    283.26    327.89   17.40 o
  -6   6   2   3246.53   3222.32   55.31 o
  -4   6   2   4235.59   4271.08   60.48 o
  -2   6   2    436.90    402.49   19.18 o
   0   6   2   1203.61   1217.58   28.27 o
   2   6   2   1275.54   1285.40   29.66 o
   4   6   2   1580.05   1727.19   36.00 o
   6   6   2   1311.53   1201.19   36.30 o
   8   6   2    200.35    190.21   14.03 o
  10   6   2  10506.60  10876.20   95.77 o
  12   6   2    259.10    252.40   17.20 o
  14   6   2   4845.67   5496.93   67.60 o
  16   6   2    185.05    156.68   15.20 o
  18   6   2    550.47    552.25   27.72 o
  20   6   2   1310.15   1278.71   44.60 o
 -21   7   2    459.18    462.53   21.01 o
 -19   7   2      0.08     -1.80    8.93 <
 -17   7   2    326.88    349.37   21.45 o
 -15   7   2    123.03     94.12   13.45 o
 -13   7   2    135.60    130.66   14.17 o
 -11   7   2   1408.72   1385.80   38.60 o
  -9   7   2    911.87    868.83   26.96 o
  -7   7   2    266.12    215.94   19.50 o
  -5   7   2   6139.85   6191.45   82.73 o
  -3   7   2      5.27     -7.21    8.19 <
  -1   7   2   1341.19   1388.99   33.17 o
   1   7   2   2239.57   2202.82   42.22 o
   3   7   2      0.00     16.60    7.59 <
   5   7   2    851.32    812.86   33.55 o
   7   7   2    152.02    187.50   16.58 o
   9   7   2    790.40    871.05   31.04 o
  11   7   2    167.68    149.43   14.69 o
  13   7   2    290.17    301.24   19.20 o
  15   7   2    368.18    335.48   20.68 o
  17   7   2     66.02     53.93    9.69 o
  19   7   2    938.80   1103.32   37.86 o
 -18   8   2    294.78    259.39   18.16 o
 -16   8   2   1360.83   1212.84   34.62 o
 -14   8   2     13.30     26.10    9.12 <
 -12   8   2    113.11    103.55   14.17 o
 -10   8   2   1307.29   1176.86   35.06 o
  -8   8   2   1351.61   1440.66   34.84 o
  -6   8   2   1937.62   1783.29   46.70 o
  -4   8   2      9.75      4.44   10.30 <
  -2   8   2   3391.75   3419.51   62.68 o
   0   8   2   9214.48   9355.94  101.58 o
   2   8   2    465.71    480.55   24.58 o
   4   8   2   9268.57   9708.94  124.20 o
   6   8   2    167.52    182.06   14.39 o
   8   8   2   2371.00   2426.07   44.15 o
  10   8   2     68.06     54.93   12.13 o
  12   8   2   1130.01   1103.06   31.20 o
  14   8   2    172.87    149.19   13.77 o
  16   8   2      2.79    -11.43    6.79 <
 -15   9   2    336.45    356.05   24.05 o
 -13   9   2   1248.22   1182.26   38.59 o
 -11   9   2   1013.30    947.84   31.97 o
  -9   9   2    157.66    132.34   13.47 o
  -7   9   2    376.83    319.32   19.36 o
  -5   9   2    164.91    191.12   14.19 o
  -3   9   2    562.32    543.21   27.14 o
  -1   9   2    811.92    820.61   31.40 o
   1   9   2    700.97    723.57   34.95 o
   3   9   2    997.94   1022.91   41.75 o
   5   9   2    205.53    211.18   16.00 o
   7   9   2    669.69    649.46   21.66 o
   9   9   2    103.62     98.09   12.49 o
  11   9   2      0.54     -8.22    8.05 <
  13   9   2     17.67     16.85    6.96 <
 -10  10   2     55.47     68.10   13.26 o
  -8  10   2    324.41    285.51   16.55 o
  -6  10   2    432.19    421.48   17.69 o
  -4  10   2     68.80     62.71   11.92 o
  -2  10   2    585.42    632.49   37.48 o
   0  10   2   1652.99   1798.39   59.30 o
   2  10   2    665.17    647.46   25.77 o
   4  10   2    736.90    751.32   23.18 o
   6  10   2    373.80    334.31   17.32 o
   8  10   2    216.36    211.81   15.45 o
 -27   1   3     37.72     23.51    7.12 o
 -25   1   3    117.11     92.29   13.37 o
 -23   1   3   3940.47   3729.61   59.53 o
 -21   1   3   1251.78   1357.46   33.07 o
 -19   1   3    266.65    300.31   18.92 o
 -17   1   3   3779.33   4033.35   56.81 o
 -15   1   3   5094.13   5434.18   73.46 o
 -13   1   3   2642.28   2514.07   58.05 o
 -11   1   3   6355.54   6665.33   70.90 o
  -9   1   3  23542.10  22489.50  162.61 o
  -7   1   3  12048.80  11516.90   99.14 o
  -5   1   3  12591.20  12702.00  102.06 o
  -3   1   3   3108.69   3007.86   28.71 o
  -1   1   3   1277.99   1339.99   24.82 o
   1   1   3    225.97    192.05   13.88 o
   3   1   3   3605.23   3193.50   68.62 o
   5   1   3     42.14     51.48   15.42 o
   7   1   3   5719.00   5949.00  123.03 o
   9   1   3   5117.86   5092.01  128.14 o
  11   1   3    723.86    634.83   29.75 o
  13   1   3    175.95    192.82   13.14 o
  15   1   3     90.05     69.97   10.25 o
  17   1   3   3598.65   3581.99   72.32 o
  19   1   3      2.18      4.80    8.49 <
  21   1   3    107.12     83.05   17.18 o
  23   1   3   2603.60   2635.09   55.82 o
 -28   2   3   1524.62   1615.08   63.71 o
 -26   2   3    147.73    116.10   14.24 o
 -24   2   3    658.25    571.07   23.95 o
 -22   2   3    356.52    383.02   16.55 o
 -20   2   3      0.60      9.50    7.13 <
 -18   2   3    509.64    550.28   19.86 o
 -16   2   3   1109.53   1176.38   28.55 o
 -14   2   3   2191.81   2280.68   42.59 o
 -12   2   3   1040.59   1026.56   37.53 o
 -10   2   3    464.63    542.08   30.60 o
  -8   2   3  13053.50  13006.90  121.43 o
  -6   2   3   4835.54   4881.77   94.76 o
  -4   2   3   7462.69   7287.44  104.43 o
  -2   2   3   2129.39   2120.18   38.08 o
   0   2   3   6405.37   5902.59   62.16 o
   2   2   3   9224.14   8472.74  120.11 o
   4   2   3   4011.28   3741.14   70.87 o
   6   2   3     40.43     47.91   20.73 <
   8   2   3   1940.39   2105.57   79.50 o
  10   2   3   2752.90   3220.61   54.52 o
  12   2   3     34.42     26.49   13.12 <
  14   2   3   6324.54   6031.68   68.24 o
  16   2   3    516.20    558.87   26.41 o
  18   2   3  12271.80  12370.60  112.54 o
  20   2   3    193.24    153.81   17.32 o
  22   2   3     19.41      2.32    7.72 <
  24   2   3    848.05    985.77   28.90 o
 -27   3   3    273.60    336.42   33.85 o
 -25   3   3      4.67     -7.86    7.47 <
 -23   3   3    932.37    920.19   24.49 o
 -21   3   3   4371.58   4640.75   55.55 o
 -19   3   3   4766.54   4944.28   58.52 o
 -17   3   3    877.27    947.17   25.25 o
 -15   3   3    181.40    164.52    9.91 o
 -13   3   3     26.19     24.93    5.67 o
 -11   3   3   8567.22   8764.42  178.39 o
  -9   3   3     44.22     37.88   21.09 <
  -7   3   3    380.66    353.20   34.90 o
  -5   3   3   1068.54   1024.43   48.41 o
  -3   3   3    149.34    134.63   19.58 o
  -1   3   3    214.38    323.19   18.19 o
   1   3   3   1001.06   1039.88   28.02 o
   3   3   3   2726.86   2874.69   54.41 o
   5   3   3    379.31    345.64   23.04 o
   7   3   3    228.55    218.13   24.30 o
   9   3   3   1625.84   1517.15   35.31 o
  11   3   3   4235.53   4343.16   52.67 o
  13   3   3   1425.50   1488.58   39.18 o
  15   3   3   8515.86   8486.76   85.87 o
  17   3   3    343.74    334.58   22.02 o
  19   3   3   1088.86   1070.74   41.56 o
  21   3   3     68.17     91.20   10.55 o
  23   3   3      6.69     18.30   11.91 <
 -26   4   3     66.38     29.89   10.47 <
 -24   4   3      1.42     21.04   11.13 <
 -22   4   3     24.41     44.67   12.62 o
 -20   4   3   2686.74   2714.47   51.69 o
 -18   4   3     53.75     47.11   11.04 o
 -16   4   3   1907.51   1970.20   39.58 o
 -14   4   3   1265.50   1251.32   27.72 o
 -12   4   3   9387.31   9373.48   75.35 o
 -10   4   3  11558.60  12288.70   87.33 o
  -8   4   3      1.98    -10.05   21.37 <
  -6   4   3    128.78    201.32   30.29 o
  -4   4   3   6898.89   7337.02  134.11 o
  -2   4   3    219.54    279.99   26.71 o
   0   4   3   1440.99   1656.85   58.63 o
   2   4   3    724.94    819.38   30.74 o
   4   4   3   2413.10   2464.43   67.42 o
   6   4   3   3690.64   3656.42   59.38 o
   8   4   3   7094.73   7271.08   58.73 o
  10   4   3     64.48     79.93    8.32 o
  12   4   3   1030.63   1012.67   27.31 o
  14   4   3   1116.14   1173.57   30.90 o
  16   4   3      0.03      6.77   10.30 <
  18   4   3      8.16     -6.87   13.42 <
  20   4   3     37.37     34.98   12.14 <
  22   4   3    783.15    692.67   26.54 o
 -25   5   3     10.56      1.80    7.50 <
 -23   5   3    302.95    330.28   18.84 o
 -21   5   3     17.15     13.70   10.49 <
 -19   5   3    784.72    783.08   26.51 o
 -17   5   3    934.12    950.18   32.29 o
 -15   5   3   3505.68   3372.35   52.68 o
 -13   5   3   7071.69   7019.75   61.49 o
 -11   5   3     17.44     17.67    6.02 <
  -9   5   3     70.35     39.56    6.05 o
  -7   5   3   2407.10   2758.60   46.15 o
  -5   5   3   1823.49   2000.16   48.30 o
  -3   5   3      8.42     10.33   13.94 <
  -1   5   3   2028.18   2124.17   73.08 o
   1   5   3    389.72    343.71   23.75 o
   3   5   3   6449.15   6458.71   61.58 o
   5   5   3   2242.17   2194.08   33.70 o
   7   5   3   4828.76   5148.28   54.18 o
   9   5   3   2029.72   1998.83   39.11 o
  11   5   3    623.80    628.75   24.99 o
  13   5   3   1498.24   1477.36   35.09 o
  15   5   3   3098.18   3230.45   56.30 o
  17   5   3      0.28      3.72    8.91 <
  19   5   3     94.91     94.53   15.12 o
  21   5   3      8.77     -0.88    8.77 <
 -22   6   3     18.45      3.13    7.37 <
 -20   6   3     41.89     45.41    9.29 o
 -18   6   3   1159.27   1117.75   33.11 o
 -16   6   3   1077.69   1152.95   33.94 o
 -14   6   3    204.35    203.10   15.02 o
 -12   6   3     71.58     93.46   11.62 o
 -10   6   3     31.27     45.55    8.79 o
  -8   6   3    848.13    910.87   26.79 o
  -6   6   3    223.36    249.66   15.59 o
  -4   6   3    502.78    523.79   22.32 o
  -2   6   3    366.01    381.23   16.69 o
   0   6   3    758.46    710.83   22.21 o
   2   6   3   2081.93   2319.90   43.09 o
   4   6   3     27.20     27.55    6.57 o
   6   6   3   1540.67   1666.54   39.11 o
   8   6   3    634.14    704.44   25.44 o
  10   6   3   3282.15   3416.88   54.13 o
  12   6   3    247.22    276.32   17.26 o
  14   6   3   5333.95   5421.66   65.80 o
  16   6   3    180.56    204.90   16.27 o
  18   6   3    100.44    113.36   17.94 o
  20   6   3     88.84     86.26   13.95 o
 -21   7   3     61.77     72.62   10.95 o
 -19   7   3     13.73     -0.09    8.52 <
 -17   7   3   1890.27   1865.96   46.98 o
 -15   7   3    152.80    150.14   16.69 o
 -13   7   3   1102.81   1195.74   36.60 o
 -11   7   3    120.19    105.39   10.49 o
  -9   7   3   4363.15   4447.94   59.67 o
  -7   7   3     33.43     45.93   11.64 o
  -5   7   3    508.64    459.80   24.29 o
  -3   7   3     44.01     45.64    9.95 o
  -1   7   3   4329.92   4175.23   65.49 o
   1   7   3    139.45    152.69   12.49 o
   3   7   3    725.12    697.05   26.41 o
   5   7   3   3171.19   3378.94   66.79 o
   7   7   3     52.01     27.31    9.26 <
   9   7   3    559.43    580.85   25.92 o
  11   7   3  13131.00  13149.70  113.69 o
  13   7   3    434.00    415.99   21.32 o
  15   7   3     17.32     29.91   10.74 <
  17   7   3    200.25    199.06   20.49 o
 -18   8   3      0.60    -11.95   10.25 <
 -16   8   3    788.22    745.09   32.96 o
 -14   8   3    147.41    129.77   16.71 o
 -12   8   3     38.58     26.18   12.84 <
 -10   8   3    248.98    221.99   18.24 o
  -8   8   3   3221.54   3178.79   51.55 o
  -6   8   3    439.23    428.38   25.07 o
  -4   8   3    647.43    635.68   27.96 o
  -2   8   3   1813.45   1847.94   55.30 o
   0   8   3   1306.38   1335.86   46.93 o
   2   8   3    160.12    162.72   14.88 o
   4   8   3      8.62     -8.02    9.10 <
   6   8   3      0.78     -7.45    9.21 <
   8   8   3    346.45    346.79   20.99 o
  10   8   3     51.17     43.11   10.54 o
  12   8   3    586.03    574.84   22.79 o
  14   8   3    632.57    629.68   23.06 o
  16   8   3     73.18     89.41   15.09 o
 -15   9   3     91.32     77.98   13.99 o
 -13   9   3    614.07    625.82   28.92 o
 -11   9   3    884.53    766.76   25.37 o
  -9   9   3     21.52     27.72    9.21 o
  -7   9   3   2325.55   2231.40   40.92 o
  -5   9   3   1001.05   1074.61   29.17 o
  -3   9   3   1614.48   1681.45   44.40 o
  -1   9   3    205.47    214.79   22.71 o
   1   9   3   1534.46   1605.10   42.32 o
   3   9   3   3386.34   3555.38   74.18 o
   5   9   3    152.12    168.83   14.19 o
   7   9   3    733.97    673.70   24.21 o
   9   9   3      5.70     -2.47    8.49 <
  11   9   3    867.80    882.69   26.46 o
  13   9   3    125.25    128.22   20.63 o
 -12  10   3    409.76    381.75   33.28 o
 -10  10   3      3.23     -4.02    9.99 <
  -8  10   3    150.11    131.16   11.43 o
  -6  10   3   1113.39   1164.90   37.18 o
  -4  10   3    888.82    860.91   32.90 o
  -2  10   3    575.83    576.02   28.98 o
   0  10   3    688.44    739.02   39.12 o
   2  10   3    427.57    434.56   25.37 o
   4  10   3     11.66      2.13    6.17 <
   6  10   3    829.84    755.84   28.19 o
   8  10   3    429.87    431.22   37.42 o
 -28   0   4    229.22    164.68   18.00 o
 -26   0   4    427.87    452.23   32.16 o
 -24   0   4   2970.84   2660.24   81.13 o
 -22   0   4   1872.31   1910.94   70.35 o
 -20   0   4      0.03     -1.01   10.69 <
 -18   0   4    364.57    370.43   27.70 o
 -16   0   4    771.29   1102.44   37.50 o
 -14   0   4    339.82    355.97   33.28 o
 -12   0   4  20574.10  23153.20  229.96 o
 -10   0   4  21703.70  20117.50  189.86 o
  -8   0   4    763.35    769.86   33.97 o
  -6   0   4   3919.45   3464.03   61.15 o
  -4   0   4   1218.41   1682.03   39.40 o
  -2   0   4    160.20    181.72   20.22 o
   0   0   4   2633.38   2699.65   76.81 o
   2   0   4   2720.33   2642.81   89.68 o
   4   0   4   8246.33   8820.65  187.10 o
   6   0   4   1072.06   1155.15   80.57 o
   8   0   4    190.60    233.88   45.89 o
  10   0   4    628.25    559.28   30.11 o
  12   0   4   8659.45   8300.96  120.72 o
  14   0   4   1020.59    950.59   45.69 o
  16   0   4     65.83     82.86   25.80 o
  18   0   4    577.70    500.77   47.20 o
  20   0   4     63.27     36.51   15.54 <
  22   0   4     17.24      7.07   13.91 <
  24   0   4      0.17     -2.52   13.84 <
 -27   1   4    457.10    359.34   18.65 o
 -25   1   4    165.84    150.60   15.67 o
 -23   1   4    938.68    758.11   32.10 o
 -21   1   4    641.48    579.40   21.64 o
 -19   1   4    116.87    166.77   12.33 o
 -17   1   4    168.02    219.64   14.60 o
 -15   1   4    528.10    537.21   22.10 o
 -13   1   4   4831.25   5339.28   82.79 o
 -11   1   4   3455.24   3388.81   59.36 o
  -9   1   4   4458.81   4578.22   60.56 o
  -7   1   4      0.05     15.88    6.39 <
  -5   1   4  68936.50  61689.80  250.26 o
  -3   1   4    133.31    140.60    9.95 o
  -1   1   4  94046.50  86177.30  302.61 o
   1   1   4   1663.79   1550.23   46.29 o
   3   1   4   3531.56   2947.48   72.56 o
   5   1   4   2963.83   2965.74   83.83 o
   7   1   4   3729.68   4146.47  110.78 o
   9   1   4    787.91   1042.25   61.99 o
  11   1   4      1.06      8.50    7.06 <
  13   1   4    205.78    202.77   14.00 o
  15   1   4   1786.99   1645.39   43.42 o
  17   1   4     18.10     37.26   12.11 o
  19   1   4    328.97    269.16   26.88 o
  21   1   4    237.34    232.11   22.81 o
  23   1   4    369.77    378.58   21.04 o
 -28   2   4    764.85    730.13   22.10 o
 -26   2   4   2547.08   2426.60   47.47 o
 -24   2   4     33.27     26.88   10.08 <
 -22   2   4     18.07     20.58    8.79 <
 -20   2   4      0.08      8.24    8.28 <
 -18   2   4      0.61      8.76    7.09 <
 -16   2   4     57.04     40.81    5.92 o
 -14   2   4     38.59     15.06    8.10 <
 -12   2   4   2266.91   2485.60   68.92 o
 -10   2   4   3628.29   3362.19   71.90 o
  -8   2   4   4297.86   4228.91   71.19 o
  -6   2   4    158.61    101.71   10.58 o
  -4   2   4   1468.69   1315.70   37.44 o
  -2   2   4  17511.90  16886.60  133.43 o
   0   2   4  14019.30  13440.00  103.29 o
   2   2   4   5973.22   5617.27   97.77 o
   4   2   4   1238.26   1294.80   54.87 o
   6   2   4  17293.70  18256.20  221.86 o
   8   2   4    326.47    294.81   36.85 o
  10   2   4   4242.14   5040.98   63.33 o
  12   2   4   6954.62   7005.15   91.80 o
  14   2   4   8754.17   8941.45   95.93 o
  16   2   4    410.96    377.50   21.56 o
  18   2   4    381.80    382.82   21.66 o
  20   2   4   4385.52   4345.13   96.62 o
  22   2   4     64.79     63.28   10.73 o
 -27   3   4     37.24     54.54   10.73 o
 -25   3   4    308.22    276.51   17.89 o
 -23   3   4   6085.95   6246.14   62.68 o
 -21   3   4     36.09     36.29    8.71 o
 -19   3   4   1979.79   2056.46   37.78 o
 -17   3   4    291.20    305.77   13.95 o
 -15   3   4    132.78    124.50    8.74 o
 -13   3   4    823.12    749.15   19.26 o
 -11   3   4   5317.39   5442.14  140.07 o
  -9   3   4  18570.60  19133.20  194.69 o
  -7   3   4   1904.13   1678.29   68.13 o
  -5   3   4   4930.47   5425.32  109.79 o
  -3   3   4   2279.20   2205.86   67.56 o
  -1   3   4    890.56   1000.07   25.72 o
   1   3   4   1910.22   2103.76   39.74 o
   3   3   4   9031.00  10236.30  129.74 o
   5   3   4   1512.64   1890.78   70.97 o
   7   3   4   9901.58  10773.70  185.04 o
   9   3   4   2522.85   2437.14   49.80 o
  11   3   4    297.84    252.60   18.71 o
  13   3   4   5743.58   5498.38   85.39 o
  15   3   4    374.37    421.86   22.96 o
  17   3   4    835.55    864.09   28.74 o
  19   3   4    360.07    418.00   26.47 o
  21   3   4      0.06      1.46    7.89 <
 -26   4   4    102.54    100.39   15.72 o
 -24   4   4      7.42      1.34   10.88 <
 -22   4   4    376.17    367.23   20.92 o
 -20   4   4  12862.90  13265.50  112.94 o
 -18   4   4    278.62    272.15   16.85 o
 -16   4   4   8280.54   8348.02   80.02 o
 -14   4   4      0.05      6.55    6.13 <
 -12   4   4    628.73    722.11   21.55 o
 -10   4   4    654.34    615.69   20.49 o
  -8   4   4   1099.97   1483.66   72.87 o
  -6   4   4    703.99    792.48   50.19 o
  -4   4   4   2402.91   2051.75   74.83 o
  -2   4   4   3211.24   3563.83   93.17 o
   0   4   4   5365.73   5374.13   98.73 o
   2   4   4    514.71    649.14   34.24 o
   4   4   4    147.72     94.70   15.95 o
   6   4   4   1805.65   1729.83   28.51 o
   8   4   4    166.82    190.30   11.10 o
  10   4   4    668.01    656.03   19.56 o
  12   4   4    231.16    244.43   14.66 o
  14   4   4     64.68     64.78   11.40 o
  16   4   4   1412.76   1344.21   49.11 o
  18   4   4    975.40    947.26   39.70 o
  20   4   4   1752.54   1748.12   46.16 o
  22   4   4     13.25     20.40   16.51 <
 -25   5   4    301.68    273.83   21.37 o
 -23   5   4    330.13    342.74   19.97 o
 -21   5   4   3413.66   3485.78   63.74 o
 -19   5   4   2468.67   2657.49   50.78 o
 -17   5   4   4117.90   4320.20   59.56 o
 -15   5   4   6018.05   6337.41   61.52 o
 -13   5   4    100.74     77.90    9.89 o
 -11   5   4   2163.90   2104.09   31.80 o
  -9   5   4   3451.47   3233.13   39.97 o
  -7   5   4    129.58     96.64   11.07 o
  -5   5   4   3204.28   3386.62   55.36 o
  -3   5   4     73.51     53.86   10.79 o
  -1   5   4    311.97    245.17   20.21 o
   1   5   4   1829.25   1879.55   42.08 o
   3   5   4   4567.59   4861.21   55.06 o
   5   5   4    369.86    313.89   13.40 o
   7   5   4    105.18    105.30    9.36 o
   9   5   4    106.10    137.74   10.44 o
  11   5   4    281.47    273.11   16.36 o
  13   5   4     81.17     99.54   11.69 o
  15   5   4     70.73     77.20   14.65 o
  17   5   4     32.36     20.21   13.15 <
  19   5   4    595.55    660.59   28.88 o
 -24   6   4    183.08    144.01   21.99 o
 -22   6   4    418.58    433.57   20.98 o
 -20   6   4      2.38      2.03    8.44 <
 -18   6   4     23.05     19.32    9.24 <
 -16   6   4     15.80     42.79   10.28 o
 -14   6   4      2.44     -9.65    8.96 <
 -12   6   4   2802.63   2875.82   47.23 o
 -10   6   4      3.42     -6.36    6.74 <
  -8   6   4    287.83    246.23   17.53 o
  -6   6   4   3801.63   3673.54   56.84 o
  -4   6   4   2150.52   2140.36   43.77 o
  -2   6   4    166.05    187.81   12.11 o
   0   6   4    376.29    419.88   22.05 o
   2   6   4   9010.74   9306.28   75.38 o
   4   6   4     97.21     77.86    9.67 o
   6   6   4    497.93    469.00   16.96 o
   8   6   4     17.31     20.92    7.61 <
  10   6   4   1130.22   1243.73   32.79 o
  12   6   4   4498.64   4437.45   60.40 o
  14   6   4    722.43    624.43   23.01 o
  16   6   4     77.54     47.69   11.02 o
  18   6   4    876.47    928.60   39.72 o
 -21   7   4     22.00     -0.28    7.70 <
 -19   7   4     58.84     82.48   14.44 o
 -17   7   4     89.67     76.98   13.48 o
 -15   7   4      1.76     -3.69   10.84 <
 -13   7   4    131.03    118.51   13.54 o
 -11   7   4      3.73     -9.40    7.56 <
  -9   7   4    714.06    749.95   25.40 o
  -7   7   4    166.98    184.25   17.23 o
  -5   7   4      1.95      3.37    8.55 <
  -3   7   4      9.63      6.85    8.90 <
  -1   7   4    164.51    137.76   16.90 o
   1   7   4    526.46    529.10   23.67 o
   3   7   4   3769.40   3648.80   50.21 o
   5   7   4    395.33    382.73   20.49 o
   7   7   4      9.47     12.16    7.61 <
   9   7   4      5.35     -1.73   10.77 <
  11   7   4     94.39    186.02   16.17 o
  13   7   4    544.70    633.61   24.29 o
  15   7   4    325.57    318.11   20.69 o
  17   7   4     19.84     44.15   11.62 o
 -20   8   4    266.05    303.63   22.11 o
 -18   8   4      1.23      3.89   11.09 <
 -16   8   4     70.49     64.46   14.98 o
 -14   8   4     64.43     30.24   12.02 <
 -12   8   4    168.99    183.56   16.36 o
 -10   8   4    552.78    491.52   21.84 o
  -8   8   4   1080.96   1003.96   29.86 o
  -6   8   4    805.51    866.64   30.18 o
  -4   8   4   5510.61   5537.85   72.97 o
  -2   8   4    203.09    217.14   23.37 o
   0   8   4   1536.67   1547.91   38.59 o
   2   8   4   2461.59   2480.37   48.81 o
   4   8   4    428.92    384.65   20.14 o
   6   8   4     85.33     77.41   11.61 o
   8   8   4    143.70    135.77   13.89 o
  10   8   4     16.63     17.62    8.61 <
  12   8   4    672.66    702.69   23.66 o
  14   8   4    474.00    491.35   22.74 o
 -17   9   4     50.91     50.78    9.43 o
 -15   9   4     85.46     89.61   14.68 o
 -13   9   4    246.96    261.53   24.69 o
 -11   9   4    107.26     77.52   12.41 o
  -9   9   4    805.82    826.97   27.72 o
  -7   9   4    571.14    602.21   25.12 o
  -5   9   4     10.79     18.87    9.40 <
  -3   9   4      1.00    -11.53   10.44 <
  -1   9   4    178.80    200.43   21.62 o
   1   9   4     53.39     39.34   14.19 <
   3   9   4    220.18    246.75   18.77 o
   5   9   4    494.53    503.29   25.25 o
   7   9   4     16.32      9.24    8.96 <
   9   9   4      6.26      5.24    6.96 <
  11   9   4      9.14     23.32    8.98 <
 -12  10   4     33.68     22.52   10.06 <
 -10  10   4    160.42    167.94   14.13 o
  -8  10   4    235.54    268.32   18.85 o
  -6  10   4   2284.45   2426.05   52.43 o
  -4  10   4     86.03     71.79   11.21 o
  -2  10   4   1172.23   1325.96   51.41 o
   0  10   4    105.25    125.05   13.59 o
   2  10   4   1436.56   1490.33   42.93 o
   4  10   4      0.01     -2.57    6.05 <
   6  10   4    144.98    129.87   12.49 o
 -29   1   5    128.03    116.43   10.00 o
 -27   1   5      0.33     -2.65    8.14 <
 -25   1   5    698.65    700.97   29.99 o
 -23   1   5    759.85    585.91   28.87 o
 -21   1   5      0.77      2.60    7.81 <
 -19   1   5    691.54    743.14   22.46 o
 -17   1   5   4099.32   4236.22   48.82 o
 -15   1   5   4292.02   4652.23   50.56 o
 -13   1   5   1223.02   1435.41   43.41 o
 -11   1   5    471.62    485.66   23.58 o
  -9   1   5    765.34    517.59   21.37 o
  -7   1   5    777.89    778.66   23.42 o
  -5   1   5 132893.00 120356.00  355.79 o
  -3   1   5  12964.30  12016.20  116.17 o
  -1   1   5  27206.20  25335.80  152.00 o
   1   1   5   6169.78   5689.35   97.28 o
   3   1   5  25305.80  23859.30  223.58 o
   5   1   5    166.46    165.62   26.16 o
   7   1   5    908.72    873.13   57.41 o
   9   1   5   2488.72   2650.05   60.51 o
  11   1   5   2315.48   2400.19   38.84 o
  13   1   5   1000.40   1021.65   34.11 o
  15   1   5   3786.22   3961.65   67.74 o
  17   1   5    430.69    429.44   27.83 o
  19   1   5     77.69     81.71   16.28 o
  21   1   5     50.60     68.45   16.08 o
  23   1   5   1455.34   1569.71   44.16 o
 -28   2   5    144.11    119.22   10.43 o
 -26   2   5     11.19     10.25    9.56 <
 -24   2   5   1306.86   1340.07   36.03 o
 -22   2   5      1.11     -8.95    7.62 <
 -20   2   5     15.83     39.20    8.80 o
 -18   2   5    389.26    388.35   16.65 o
 -16   2   5   1295.35   1212.36   24.18 o
 -14   2   5    663.55    650.54   23.21 o
 -12   2   5     63.89     65.79   15.59 o
 -10   2   5    953.15    859.13   37.31 o
  -8   2   5  17647.70  17401.30  158.04 o
  -6   2   5      0.59     38.74   14.96 <
  -4   2   5  23981.70  23489.40  142.25 o
  -2   2   5  97796.70  96841.90  418.76 o
   0   2   5   1122.85   1216.17   34.30 o
   2   2   5    809.48    910.94   44.57 o
   4   2   5   1210.56   1320.73   59.94 o
   6   2   5   1812.58   2279.96   85.36 o
   8   2   5    351.85    373.04   16.13 o
  10   2   5    227.38    242.71   15.28 o
  12   2   5      5.74     11.54    9.86 <
  14   2   5   2152.59   2193.18   48.84 o
  16   2   5    810.92    821.65   31.04 o
  18   2   5   1880.61   1788.17   50.37 o
  20   2   5      0.32      1.35   13.34 <
  22   2   5      5.66     13.91    6.54 <
 -27   3   5     72.01     70.40   10.21 o
 -25   3   5    496.56    497.00   27.07 o
 -23   3   5     28.13     32.77    9.54 o
 -21   3   5    909.96    903.70   25.37 o
 -19   3   5    227.80    231.37   14.30 o
 -17   3   5   8844.49   8786.96   67.63 o
 -15   3   5   3937.18   3796.22   41.58 o
 -13   3   5   2074.80   2104.91   34.02 o
 -11   3   5   3378.89   3402.42  111.51 o
  -9   3   5     37.56     46.54   16.52 <
  -7   3   5  11581.40  11336.50  157.10 o
  -5   3   5   5376.12   5491.84   91.79 o
  -3   3   5    103.66    109.81   17.54 o
  -1   3   5   7634.58   7830.07   75.61 o
   1   3   5   1592.24   1815.04   55.82 o
   3   3   5  23494.10  26609.90  254.49 o
   5   3   5    600.74    662.18   49.52 o
   7   3   5    103.09    102.69   11.21 o
   9   3   5   1364.58   1390.72   35.18 o
  11   3   5    730.58    699.53   29.18 o
  13   3   5   4548.05   4790.68   96.62 o
  15   3   5     40.36     43.63   11.56 o
  17   3   5     70.76     77.49   11.50 o
  19   3   5      5.81      8.03    9.91 <
  21   3   5     15.91      2.88    7.72 <
 -26   4   5      4.39     -3.95   11.43 <
 -24   4   5   1416.05   1564.42   60.19 o
 -22   4   5   1097.67   1122.58   30.59 o
 -20   4   5    847.78    821.28   29.39 o
 -18   4   5   5251.78   5310.58   66.19 o
 -16   4   5    121.53    138.11   12.35 o
 -14   4   5    244.21    229.06   12.85 o
 -12   4   5     79.35     82.57    8.25 o
 -10   4   5   4026.64   4018.05   54.87 o
  -8   4   5  17592.70  18281.70  192.27 o
  -6   4   5  38331.00  41854.70  342.99 o
  -4   4   5   3145.18   3851.35   87.09 o
  -2   4   5    298.64    172.87   25.17 o
   0   4   5   6257.18   6583.26  140.99 o
   2   4   5   1614.84   1482.46   56.48 o
   4   4   5    613.05    647.41   24.68 o
   6   4   5   2290.68   2470.57   32.70 o
   8   4   5    249.24    259.83   14.06 o
  10   4   5    102.35    126.86   11.64 o
  12   4   5    426.76    402.66   24.10 o
  14   4   5    709.00    722.09   24.47 o
  16   4   5    227.20    230.57   19.69 o
  18   4   5      6.21     21.07   11.65 <
  20   4   5    244.69    220.27   16.58 o
 -25   5   5    353.94    411.11   27.15 o
 -23   5   5    997.91   1008.78   32.79 o
 -21   5   5    130.22    114.48   15.50 o
 -19   5   5  10752.60  11176.40  103.33 o
 -17   5   5   1993.16   2037.91   41.83 o
 -15   5   5   1764.89   1754.91   34.49 o
 -13   5   5   6651.28   6979.56   65.27 o
 -11   5   5    323.18    310.70   13.23 o
  -9   5   5   7496.13   7713.20   62.26 o
  -7   5   5   1024.31   1025.74   28.10 o
  -5   5   5    378.27    536.79   22.33 o
  -3   5   5    103.06    110.64   13.56 o
  -1   5   5   1580.24   1813.16   39.45 o
   1   5   5    145.86    146.60   12.77 o
   3   5   5    250.63    199.24   12.00 o
   5   5   5   1661.71   1661.65   33.94 o
   7   5   5   1353.51   1346.82   28.30 o
   9   5   5    187.59    185.51   12.58 o
  11   5   5    344.77    421.14   19.48 o
  13   5   5    392.81    398.32   21.01 o
  15   5   5    386.69    316.96   20.66 o
  17   5   5    873.64    929.14   37.07 o
  19   5   5    555.41    536.14   24.69 o
 -24   6   5   1489.11   1476.02   45.17 o
 -22   6   5      5.27     18.32    8.69 <
 -20   6   5     20.14     14.47   11.37 <
 -18   6   5    128.07    101.21   13.47 o
 -16   6   5    902.32    920.63   27.88 o
 -14   6   5    597.25    632.78   21.92 o
 -12   6   5     11.39     16.47    6.49 <
 -10   6   5   2363.89   2475.93   42.29 o
  -8   6   5   2530.64   2561.37   45.25 o
  -6   6   5   1637.49   1683.01   37.86 o
  -4   6   5    152.69    144.26   12.22 o
  -2   6   5    622.89    607.90   22.98 o
   0   6   5    372.68    321.10   19.07 o
   2   6   5  12921.00  13412.60   91.16 o
   4   6   5    124.92    122.59   12.49 o
   6   6   5    117.51    158.82   10.43 o
   8   6   5    108.50     99.17    9.61 o
  10   6   5    736.76    701.02   24.60 o
  12   6   5   1621.52   1830.35   38.16 o
  14   6   5      3.85     21.28   11.39 <
  16   6   5    226.77    230.73   19.29 o
  18   6   5   1202.86   1346.92   43.48 o
 -23   7   5      0.69      2.87   10.28 <
 -21   7   5      2.54    -12.32    8.95 <
 -19   7   5      3.10    -10.32   12.32 <
 -17   7   5    115.92    119.08   15.56 o
 -15   7   5    197.89    218.84   19.72 o
 -13   7   5      1.12      6.13    9.17 <
 -11   7   5      5.19     11.64    8.02 <
  -9   7   5      7.78     18.90    7.54 <
  -7   7   5   1866.11   1755.68   41.36 o
  -5   7   5     62.26     51.75   11.13 o
  -3   7   5    511.07    457.16   21.73 o
  -1   7   5  11885.60  12355.60  109.16 o
   1   7   5     60.76     69.45   11.23 o
   3   7   5   8759.45   8824.98   85.87 o
   5   7   5    937.36    942.77   25.83 o
   7   7   5   1807.70   1902.35   43.74 o
   9   7   5    391.74    333.90   20.47 o
  11   7   5   2811.67   2629.49   48.56 o
  13   7   5     75.07    101.03   19.67 o
  15   7   5   1201.29   1330.74   37.77 o
 -20   8   5     22.27     25.84    9.87 <
 -18   8   5      3.43     12.85   10.63 <
 -16   8   5     45.12     61.34   16.82 o
 -14   8   5    401.37    376.85   27.36 o
 -12   8   5     41.10     30.29   10.00 o
 -10   8   5    423.42    447.99   21.48 o
  -8   8   5      0.03     10.52    7.92 <
  -6   8   5   3010.45   3231.27   51.82 o
  -4   8   5    789.24    721.09   37.47 o
  -2   8   5    732.27    753.17   28.30 o
   0   8   5   1925.83   1933.35   43.48 o
   2   8   5     42.01     51.39   10.52 o
   4   8   5     24.91     12.44    8.91 <
   6   8   5   1457.09   1447.42   33.81 o
   8   8   5      0.04      8.22    8.27 <
  10   8   5    948.66    922.21   27.51 o
  12   8   5    890.03    875.65   27.26 o
  14   8   5    264.12    273.03   16.41 o
 -17   9   5    717.40    742.43   31.94 o
 -15   9   5    381.59    410.30   27.72 o
 -13   9   5     63.77     81.98   17.29 o
 -11   9   5    633.41    643.09   26.60 o
  -9   9   5   3667.92   3670.87   55.82 o
  -7   9   5   2202.69   2357.30   46.13 o
  -5   9   5   3304.17   3358.62   55.39 o
  -3   9   5    240.21    205.15   18.06 o
  -1   9   5     68.47     77.90   17.86 o
   1   9   5    572.56    602.34   32.16 o
   3   9   5      1.72     15.75   10.84 <
   5   9   5     21.72     24.21   10.03 <
   7   9   5     51.31     53.34   13.15 o
   9   9   5    470.96    468.46   23.14 o
  11   9   5     27.18     35.04   14.65 <
 -12  10   5     12.14     17.45    9.18 <
 -10  10   5     73.77    113.55    9.47 o
  -8  10   5    494.51    420.08   18.24 o
  -6  10   5   3336.53   3362.78   59.89 o
  -4  10   5    674.80    717.64   25.81 o
  -2  10   5     37.79     40.60   15.20 <
   0  10   5     47.64     49.44   12.06 o
   2  10   5    256.73    220.33   17.67 o
   4  10   5     38.04     18.06    6.61 <
   6  10   5    165.66     95.71   20.03 o
 -28   0   6   1747.72   1712.24   44.54 o
 -26   0   6   2671.11   2614.49   78.57 o
 -24   0   6    952.73    856.14   48.76 o
 -22   0   6   1883.21   1674.62   64.18 o
 -20   0   6     66.32     23.72   12.95 <
 -18   0   6    215.33    269.61   24.19 o
 -16   0   6   1055.39   1198.81   38.93 o
 -14   0   6  10031.00  11200.10  173.02 o
 -12   0   6    990.44   1062.39   50.35 o
 -10   0   6   7574.84   8665.08  127.08 o
  -8   0   6   2877.77   2752.85   65.69 o
  -6   0   6  52911.50  52912.70  269.66 o
  -4   0   6     16.78     55.39   13.15 o
  -2   0   6  21732.60  20294.80  237.97 o
   0   0   6   2879.21   2617.30   95.43 o
   2   0   6  19234.40  19518.50  290.81 o
   4   0   6    896.13    886.58   74.75 o
   6   0   6   1418.26   1296.58   96.31 o
   8   0   6     12.27     27.47   19.01 <
  10   0   6   4361.37   4409.04   73.79 o
  12   0   6    429.64    377.39   30.25 o
  14   0   6   1484.90   1602.26   61.93 o
  16   0   6   6769.79   6978.44  130.91 o
  18   0   6     94.28    104.64   25.14 o
  20   0   6    204.85    196.08   28.05 o
  22   0   6    672.04    733.23   45.78 o
 -29   1   6     38.41     26.16    5.58 o
 -27   1   6    427.71    366.20   21.43 o
 -25   1   6      6.98      9.58   11.10 <
 -23   1   6    282.30    253.74   19.89 o
 -21   1   6     37.27     20.87   10.14 <
 -19   1   6     90.66     82.12    9.47 o
 -17   1   6    477.09    575.06   20.05 o
 -15   1   6    170.72    168.41   11.07 o
 -13   1   6  10446.10  10952.40  115.79 o
 -11   1   6   2694.81   2766.87   53.45 o
  -9   1   6     49.84     32.79    8.06 o
  -7   1   6   3362.90   3213.54   48.63 o
  -5   1   6 167697.00 156837.00  441.85 o
  -3   1   6  21366.30  20923.40  145.56 o
  -1   1   6  18903.40  17455.60  168.20 o
   1   1   6   4861.55   4539.96   95.21 o
   3   1   6    914.60    824.09   49.36 o
   5   1   6   1421.29   1556.75   71.55 o
   7   1   6     49.16     33.97   20.85 <
   9   1   6   1471.83   1537.75   37.50 o
  11   1   6    492.71    444.18   20.43 o
  13   1   6   3432.02   3413.68   63.08 o
  15   1   6   1489.43   1370.59   42.27 o
  17   1   6   1168.77   1210.59   44.48 o
  19   1   6    200.68    223.75   22.81 o
  21   1   6     22.99     32.03   11.92 <
 -28   2   6     18.63     19.59    7.84 <
 -26   2   6    127.18     98.29   13.80 o
 -24   2   6    724.34    719.51   31.53 o
 -22   2   6   2342.53   2302.91   43.45 o
 -20   2   6      7.16      1.04    9.48 <
 -18   2   6    309.61    300.94   15.86 o
 -16   2   6     30.70     -1.67    5.59 <
 -14   2   6   1270.51   1167.45   30.52 o
 -12   2   6    918.94    786.64   38.68 o
 -10   2   6     49.81     51.22   16.10 o
  -8   2   6    825.96    911.16   34.93 o
  -6   2   6   1811.08   1492.19   40.19 o
  -4   2   6    420.55    460.61   24.03 o
  -2   2   6  89944.00  87958.00  389.40 o
   0   2   6    188.49    132.06   19.25 o
   2   2   6  12792.10  13535.00  179.09 o
   4   2   6   3771.60   3816.44  108.40 o
   6   2   6  11715.50  12126.80  207.12 o
   8   2   6     33.85     35.33    7.48 o
  10   2   6    728.27    704.12   24.35 o
  12   2   6   1391.79   1419.11   40.48 o
  14   2   6    761.96    859.36   32.00 o
  16   2   6   3709.62   3879.20   77.09 o
  18   2   6   2038.95   2125.14   48.38 o
  20   2   6     56.46     45.36   14.03 o
 -27   3   6    986.30    996.98   29.28 o
 -25   3   6    233.18    246.79   16.90 o
 -23   3   6    170.01    185.68   14.88 o
 -21   3   6   1003.52    987.77   26.05 o
 -19   3   6   5134.44   5078.34   57.86 o
 -17   3   6   1488.62   1369.85   27.14 o
 -15   3   6   1953.27   2022.50   30.32 o
 -13   3   6   1055.11   1047.43   29.36 o
 -11   3   6    135.30     89.25   23.92 o
  -9   3   6  13156.20  14640.80  215.74 o
  -7   3   6     71.48     71.27   17.67 o
  -5   3   6  14830.70  15390.30  199.40 o
  -3   3   6   2662.03   2782.27   55.64 o
  -1   3   6      0.15     25.14   12.66 <
   1   3   6   6475.27   7015.56  113.33 o
   3   3   6  25661.90  28183.60  280.65 o
   5   3   6    919.90    975.75   27.39 o
   7   3   6     23.38     12.46    8.05 <
   9   3   6   6597.17   6609.04   79.61 o
  11   3   6     10.20     18.49    9.47 <
  13   3   6    168.29    139.54   15.10 o
  15   3   6   1423.12   1389.96   40.49 o
  17   3   6    195.67    207.29   15.45 o
  19   3   6    284.83    310.03   27.86 o
  21   3   6    183.97    144.88   16.14 o
 -28   4   6    388.20    454.05   35.33 o
 -26   4   6     11.41     -9.76   11.21 <
 -24   4   6    347.77    393.50   33.51 o
 -22   4   6    360.08    351.05   20.54 o
 -20   4   6    554.23    563.80   24.30 o
 -18   4   6     87.63     70.07   10.80 o
 -16   4   6    939.21    969.15   25.39 o
 -14   4   6   1624.27   1572.31   29.86 o
 -12   4   6   4299.16   4786.27   52.04 o
 -10   4   6    143.67    183.68   13.95 o
  -8   4   6   7091.40   7630.21  127.49 o
  -6   4   6    842.66    684.14   40.22 o
  -4   4   6    655.17    510.11   34.68 o
  -2   4   6     56.44     43.01   15.56 <
   0   4   6   1253.74   1233.79   50.24 o
   2   4   6    429.14    438.08   22.58 o
   4   4   6   3989.43   3936.97   44.44 o
   6   4   6   1004.38    970.35   26.70 o
   8   4   6      1.03     -1.17    8.32 <
  10   4   6    107.15    104.72   15.37 o
  12   4   6    110.07    107.10   14.33 o
  14   4   6     30.36     20.74    8.98 <
  16   4   6      9.74      8.69   11.61 <
  18   4   6    250.96    232.93   19.21 o
  20   4   6    857.56    912.35   36.24 o
 -25   5   6      6.13     -0.68    9.72 <
 -23   5   6    285.49    307.62   20.11 o
 -21   5   6   4111.05   4264.67   71.41 o
 -19   5   6    542.48    551.92   22.38 o
 -17   5   6   9171.50   9288.26   87.30 o
 -15   5   6      1.06     22.33    9.13 <
 -13   5   6    862.53    911.42   24.77 o
 -11   5   6   3570.05   3627.57   41.89 o
  -9   5   6    648.23    738.03   20.05 o
  -7   5   6    461.44    514.11   15.83 o
  -5   5   6    754.13    674.89   20.68 o
  -3   5   6    414.76    488.64   18.14 o
  -1   5   6    260.43    324.30   16.33 o
   1   5   6     38.23     11.26    5.39 <
   3   5   6    870.24    741.07   22.21 o
   5   5   6     84.84     81.57    9.09 o
   7   5   6   1373.10   1234.97   27.55 o
   9   5   6    706.35    673.00   23.56 o
  11   5   6    799.26    779.25   28.21 o
  13   5   6     10.39      0.79   11.50 <
  15   5   6     63.05     92.64   17.23 o
  17   5   6    184.53    211.03   18.22 o
  19   5   6    130.47    118.86   15.77 o
 -24   6   6    667.25    697.41   32.98 o
 -22   6   6    181.56    163.21   15.06 o
 -20   6   6     40.56     39.47   11.26 o
 -18   6   6    227.53    231.39   16.51 o
 -16   6   6    658.95    629.58   23.45 o
 -14   6   6     16.09     20.27    7.35 <
 -12   6   6    821.71    814.16   23.25 o
 -10   6   6   1166.81   1257.13   28.14 o
  -8   6   6   1100.30   1099.57   27.91 o
  -6   6   6    134.62    100.61    9.34 o
  -4   6   6    833.28    861.02   24.66 o
  -2   6   6    238.64    247.08   14.99 o
   0   6   6   4673.57   4481.71   57.64 o
   2   6   6    165.24    190.84   13.40 o
   4   6   6    263.85    286.70   16.21 o
   6   6   6    238.12    215.77   13.53 o
   8   6   6    164.10    159.40   12.44 o
  10   6   6   2817.16   2873.73   52.85 o
  12   6   6    563.08    590.30   24.68 o
  14   6   6    424.90    399.97   22.11 o
  16   6   6     17.19     20.84    9.01 <
 -23   7   6    495.65    485.57   39.20 o
 -21   7   6     72.84     78.68   14.88 o
 -19   7   6     17.88     19.10   11.86 <
 -17   7   6   1884.15   1951.66   48.11 o
 -15   7   6     15.51     19.06   11.28 <
 -13   7   6    754.54    789.30   26.79 o
 -11   7   6    639.27    636.75   24.08 o
  -9   7   6   2019.57   2026.33   41.14 o
  -7   7   6     99.20     80.72   12.55 o
  -5   7   6    243.86    215.20   19.03 o
  -3   7   6    435.96    427.00   22.27 o
  -1   7   6   4738.62   4859.63   63.49 o
   1   7   6     95.86    108.84   12.44 o
   3   7   6    105.16     78.18   10.98 o
   5   7   6    236.04    209.32   13.29 o
   7   7   6      3.84    -13.17    7.53 <
   9   7   6    426.27    360.30   20.68 o
  11   7   6      9.37    -10.27    8.91 <
  13   7   6    376.34    387.78   23.51 o
  15   7   6    239.76    214.79   18.93 o
 -20   8   6     30.78     70.98   12.11 o
 -18   8   6    550.93    540.66   33.44 o
 -16   8   6    317.74    303.36   29.58 o
 -14   8   6     46.89     29.77   11.39 <
 -12   8   6    271.88    204.36   14.87 o
 -10   8   6      1.04     11.47    8.52 <
  -8   8   6    913.09    811.80   29.33 o
  -6   8   6      5.78      0.80    9.47 <
  -4   8   6   3779.83   3862.10   83.49 o
  -2   8   6   4618.10   4873.25   68.86 o
   0   8   6     34.95     37.80    8.88 o
   2   8   6    710.10    781.12   28.84 o
   4   8   6    237.47    245.42   18.00 o
   6   8   6      3.19      0.30   10.08 <
   8   8   6    910.70    915.78   28.03 o
  10   8   6      0.88      5.54    7.78 <
  12   8   6   2130.56   2260.92   46.46 o
 -17   9   6     30.28     28.96    9.53 o
 -15   9   6      4.87      3.61   12.27 <
 -13   9   6    863.71    984.65   44.68 o
 -11   9   6     19.53     12.17    9.75 <
  -9   9   6   1750.30   1995.15   46.96 o
  -7   9   6    625.47    580.84   27.12 o
  -5   9   6     95.54    130.77   14.41 o
  -3   9   6     64.45     66.45   11.58 o
  -1   9   6     32.46     46.65   11.45 o
   1   9   6    132.59    125.63   17.59 o
   3   9   6      2.23     -6.58    8.66 <
   5   9   6     16.38      8.58    7.81 <
   7   9   6     13.71     24.21   10.03 <
   9   9   6     57.56     70.02   13.89 o
 -12  10   6     23.42     56.79   13.15 o
 -10  10   6   1327.91   1267.83   33.34 o
  -8  10   6     12.71     17.17    5.98 <
  -6  10   6   1982.94   1993.62   46.49 o
  -4  10   6    602.97    585.91   35.12 o
  -2  10   6     23.43     20.88   12.68 <
   0  10   6    191.07    170.69   16.36 o
   2  10   6    246.48    235.64   17.42 o
   4  10   6     97.27     85.09   17.92 o
 -29   1   7      1.00     -2.36    5.75 <
 -27   1   7   1261.90   1170.92   32.00 o
 -25   1   7     10.08     34.22   13.40 <
 -23   1   7   1905.14   1865.45   49.86 o
 -21   1   7    148.48    118.37   15.54 o
 -19   1   7    257.39    322.74   18.05 o
 -17   1   7   2594.29   2759.56   42.05 o
 -15   1   7    294.06    315.85   13.95 o
 -13   1   7   3596.67   3638.90   67.74 o
 -11   1   7   5618.30   5703.56   78.37 o
  -9   1   7   3439.13   3023.98   53.50 o
  -7   1   7  11772.90  11160.40  113.35 o
  -5   1   7  75750.00  68274.30  278.59 o
  -3   1   7   8781.31   8716.89  104.39 o
  -1   1   7    107.52    155.24   22.55 o
   1   1   7  20681.10  19994.20  218.77 o
   3   1   7   4914.89   4864.97  120.23 o
   5   1   7      1.67      8.93   19.84 <
   7   1   7    433.74    501.00   18.73 o
   9   1   7   2818.73   2610.84   44.84 o
  11   1   7   1053.94    937.58   30.22 o
  13   1   7  10921.50  11110.30  115.07 o
  15   1   7    386.51    388.92   27.73 o
  17   1   7    499.63    458.42   28.00 o
  19   1   7    229.28    285.14   23.50 o
  21   1   7      4.36      7.83    7.76 <
 -28   2   7    390.77    395.21   17.37 o
 -26   2   7   1641.27   1564.94   37.97 o
 -24   2   7    233.89    214.60   19.88 o
 -22   2   7     89.27     81.50   14.51 o
 -20   2   7   1248.34   1286.13   31.56 o
 -18   2   7    305.00    252.89   14.27 o
 -16   2   7     60.42     43.20    6.77 o
 -14   2   7   2614.19   2828.59   51.99 o
 -12   2   7    102.14    113.44   24.95 o
 -10   2   7     95.66     31.85   13.81 <
  -8   2   7     65.35     22.52   11.95 <
  -6   2   7  27683.00  28206.00  209.53 o
  -4   2   7    611.38    571.21   29.15 o
  -2   2   7  11213.40  11318.60  128.78 o
   0   2   7   2556.05   2426.41   76.18 o
   2   2   7   6392.74   6825.00  138.80 o
   4   2   7     21.02      2.68   18.71 <
   6   2   7   7472.23   7814.75   64.21 o
   8   2   7    185.18    152.61   10.96 o
  10   2   7   2562.52   2515.35   47.15 o
  12   2   7    114.71    109.25   13.34 o
  14   2   7   5030.66   5044.95   90.20 o
  16   2   7    910.18    945.04   39.31 o
  18   2   7    571.82    512.22   24.38 o
  20   2   7    111.62    125.19   16.30 o
 -29   3   7    610.49    649.85   29.20 o
 -27   3   7     19.53     16.22   13.28 <
 -25   3   7    105.14     93.54   13.47 o
 -23   3   7    277.76    260.29   18.49 o
 -21   3   7    602.50    624.62   24.22 o
 -19   3   7   5920.63   6021.54   62.48 o
 -17   3   7    975.01    956.78   22.43 o
 -15   3   7   4750.59   4793.73   46.35 o
 -13   3   7    120.40    155.48   11.04 o
 -11   3   7  10917.10  11151.00  203.56 o
  -9   3   7  52065.30  54497.60  424.38 o
  -7   3   7   2649.00   3113.35   98.86 o
  -5   3   7  12066.90  13666.40  197.84 o
  -3   3   7     67.43     31.47   15.29 <
  -1   3   7   2381.83   2918.01   83.00 o
   1   3   7   3124.46   3334.03   96.48 o
   3   3   7      6.52     40.78   18.49 <
   5   3   7     41.90     38.60    7.62 o
   7   3   7   1660.62   1736.07   36.90 o
   9   3   7    148.55    156.86   18.95 o
  11   3   7   1713.38   1706.16   49.09 o
  13   3   7     14.18      8.39   10.17 <
  15   3   7    487.72    466.28   24.85 o
  17   3   7   1853.59   1834.28   43.44 o
  19   3   7      5.00      7.04    8.65 <
 -28   4   7    141.40    140.20   14.55 o
 -26   4   7    638.99    718.14   38.18 o
 -24   4   7   1803.98   1947.90   69.22 o
 -22   4   7   5105.04   5347.47   64.30 o
 -20   4   7    497.87    525.97   27.89 o
 -18   4   7   6579.37   6546.01   71.88 o
 -16   4   7    137.79    149.81   13.67 o
 -14   4   7  13320.60  13150.40  101.58 o
 -12   4   7   2986.05   3157.69   39.52 o
 -10   4   7   5465.49   5627.00   54.98 o
  -8   4   7    374.83    508.63   33.58 o
  -6   4   7  10190.90  10518.10  154.33 o
  -4   4   7   1570.69   1502.26   60.16 o
  -2   4   7     65.84    122.80   20.36 o
   0   4   7    788.04    902.23   30.51 o
   2   4   7   4791.42   5251.88   55.25 o
   4   4   7     58.10     52.10    8.41 o
   6   4   7   1407.43   1383.28   32.62 o
   8   4   7    884.51    973.47   36.05 o
  10   4   7    133.16    156.68   18.49 o
  12   4   7      2.77      7.42   10.00 <
  14   4   7      9.71     -2.54    9.40 <
  16   4   7   1110.16   1194.81   35.80 o
  18   4   7     75.53     90.10   12.19 o
 -27   5   7    673.36    769.17   31.77 o
 -25   5   7    664.58    727.50   37.55 o
 -23   5   7    419.81    410.65   25.12 o
 -21   5   7   3286.82   3533.25   57.66 o
 -19   5   7    209.81    217.47   16.93 o
 -17   5   7   1658.81   1612.71   38.08 o
 -15   5   7   1041.01    898.50   27.66 o
 -13   5   7   2130.48   2188.60   34.65 o
 -11   5   7     79.32     97.47    9.28 o
  -9   5   7     60.67     78.18    8.27 o
  -7   5   7    888.42    874.12   21.04 o
  -5   5   7    898.26    847.80   24.18 o
  -3   5   7   1373.62   1285.43   32.84 o
  -1   5   7   1847.88   1890.59   37.15 o
   1   5   7    519.31    481.98   19.43 o
   3   5   7    158.39    147.70   11.01 o
   5   5   7   1187.89   1142.89   31.29 o
   7   5   7    751.58    737.97   24.03 o
   9   5   7    165.71    155.75   12.57 o
  11   5   7    384.56    383.55   23.29 o
  13   5   7    141.70    109.66   13.25 o
  15   5   7      6.27     17.21   12.76 <
  17   5   7    143.71    103.25   13.78 o
 -24   6   7    297.02    266.10   22.46 o
 -22   6   7     68.33     77.93   14.08 o
 -20   6   7   2086.26   2210.14   49.83 o
 -18   6   7   1128.32   1141.17   33.61 o
 -16   6   7    242.27    229.71   16.25 o
 -14   6   7      1.39     11.78    9.67 <
 -12   6   7     21.27     54.98    9.01 o
 -10   6   7    457.44    478.84   18.19 o
  -8   6   7     21.70     15.43    6.08 <
  -6   6   7   1275.40   1323.55   32.73 o
  -4   6   7     48.05     32.92   10.65 o
  -2   6   7    894.70    860.53   31.12 o
   0   6   7     12.06     29.58    9.07 o
   2   6   7     44.95     40.41   11.07 o
   4   6   7     19.48     24.40    7.69 o
   6   6   7     80.78     96.61   10.36 o
   8   6   7   1019.06   1082.12   30.08 o
  10   6   7   1457.90   1540.94   38.65 o
  12   6   7   2189.68   2292.17   50.13 o
  14   6   7      6.71     10.60    9.31 <
  16   6   7   1655.39   1804.80   50.49 o
 -23   7   7    315.75    266.51   31.48 o
 -21   7   7    651.29    767.26   38.40 o
 -19   7   7    364.35    373.45   20.79 o
 -17   7   7      7.67     -7.06    8.00 <
 -15   7   7    304.72    248.76   20.95 o
 -13   7   7      0.06      9.28    8.28 <
 -11   7   7     20.12     16.79    8.30 <
  -9   7   7    933.59    836.40   27.21 o
  -7   7   7    720.79    745.50   28.11 o
  -5   7   7    190.49    140.86   17.23 o
  -3   7   7      0.15     11.99    9.86 <
  -1   7   7  25574.60  25412.40  156.20 o
   1   7   7    194.47    186.28   15.99 o
   3   7   7    464.63    428.89   22.87 o
   5   7   7     17.58      7.17    7.26 <
   7   7   7    353.69    413.74   21.97 o
   9   7   7   1534.05   1848.11   46.32 o
  11   7   7      0.58      7.95    8.90 <
  13   7   7    185.55    171.10   15.10 o
 -20   8   7      0.81      3.43    8.71 <
 -18   8   7    115.69    131.84   19.42 o
 -16   8   7     15.45    -15.80   14.05 <
 -14   8   7   1695.48   1835.70   53.37 o
 -12   8   7    791.15    657.33   29.34 o
 -10   8   7      0.77     11.61    9.80 <
  -8   8   7     47.22     45.99   10.91 o
  -6   8   7    543.07    624.89   30.30 o
  -4   8   7   1026.58   1097.10   38.78 o
  -2   8   7   1800.76   2038.32   40.90 o
   0   8   7     55.71     64.71   11.92 o
   2   8   7    191.01    159.86   15.06 o
   4   8   7      9.83     -4.06    8.35 <
   6   8   7    487.35    542.83   25.72 o
   8   8   7    860.67    934.82   30.30 o
  10   8   7    256.55    251.72   15.04 o
  12   8   7    461.97    456.67   25.61 o
 -17   9   7   1040.15    967.56   36.85 o
 -15   9   7     19.00      1.87   10.43 <
 -13   9   7   1726.55   1766.92   58.07 o
 -11   9   7    774.81    797.47   29.12 o
  -9   9   7    478.43    479.43   23.99 o
  -7   9   7     35.15     43.72    9.17 o
  -5   9   7    154.13    142.77   14.54 o
  -3   9   7     97.84     80.65   13.75 o
  -1   9   7     88.46    101.85   13.59 o
   1   9   7    337.37    352.09   20.68 o
   3   9   7    161.75    147.89   14.14 o
   5   9   7    752.22    779.41   31.25 o
   7   9   7    260.72    285.49   18.54 o
   9   9   7      0.74    -11.67    7.40 <
 -12  10   7     61.66     65.97   14.84 o
 -10  10   7   1715.65   1746.87   37.92 o
  -8  10   7      1.62     11.47    6.65 <
  -6  10   7   2282.02   2510.72   43.11 o
  -4  10   7    122.47    110.10   18.40 o
  -2  10   7    474.40    509.48   24.92 o
   0  10   7    280.30    284.95   18.54 o
   2  10   7      2.01     -9.10   13.73 <
 -30   0   8    471.18    482.33   36.66 o
 -28   0   8   2338.63   2315.65   54.13 o
 -26   0   8    216.42    163.68   25.47 o
 -24   0   8    189.79    183.97   26.70 o
 -22   0   8   1839.54   1863.85   66.35 o
 -20   0   8    439.96    595.11   36.51 o
 -18   0   8   1899.53   2190.30   63.11 o
 -16   0   8     53.93     -3.43    9.02 <
 -14   0   8    284.01    175.64   24.43 o
 -12   0   8    755.86    637.76   40.49 o
 -10   0   8   3140.97   3361.30   84.37 o
  -8   0   8    228.74    245.82   23.06 o
  -6   0   8   1891.07   1948.07   62.71 o
  -4   0   8   1031.22    936.07   42.60 o
  -2   0   8   2076.57   2119.28   94.95 o
   0   0   8   6290.39   6624.21  183.46 o
   2   0   8   5032.48   5005.48  177.53 o
   4   0   8   4359.14   4287.34  178.46 o
   6   0   8   1036.51    859.55   53.50 o
   8   0   8    531.28    560.96   25.10 o
  10   0   8    275.52    225.42   21.09 o
  12   0   8   2523.82   2532.58   65.71 o
  14   0   8   4262.43   4174.96  103.52 o
  16   0   8   6158.12   6293.71  122.47 o
  18   0   8    123.88    188.16   27.45 o
  20   0   8   1100.17   1116.96   37.99 o
 -29   1   8    706.82    628.72   21.06 o
 -27   1   8    100.95    100.86   12.76 o
 -25   1   8   1353.18   1303.12   42.13 o
 -23   1   8      0.19     -8.49   12.52 <
 -21   1   8      8.14     -7.94   10.24 <
 -19   1   8     30.01     36.43    7.94 o
 -17   1   8   7017.89   7528.88   75.42 o
 -15   1   8    280.88    349.01   16.02 o
 -13   1   8  13624.90  14002.80  149.41 o
 -11   1   8      0.40     -5.32    9.01 <
  -9   1   8    138.23    105.76   13.83 o
  -7   1   8    782.54    857.32   28.57 o
  -5   1   8    122.48     83.20   14.33 o
  -3   1   8    394.78    325.68   24.43 o
  -1   1   8   5237.13   5404.15  112.91 o
   1   1   8    492.95    463.65   40.82 o
   3   1   8   3844.49   4107.49  118.80 o
   5   1   8   2931.64   3043.33   43.81 o
   7   1   8   1393.00   1382.78   32.65 o
   9   1   8      1.72      1.42    8.32 <
  11   1   8      9.59      8.41    9.06 <
  13   1   8   4436.43   4657.27   76.94 o
  15   1   8     24.37     16.51   13.18 <
  17   1   8      5.93      7.20   10.88 <
  19   1   8    642.46    644.45   26.65 o
 -30   2   8     30.42     29.14    8.47 o
 -28   2   8   1469.13   1512.15   37.20 o
 -26   2   8    994.91   1020.40   31.51 o
 -24   2   8     91.35     58.12   11.53 o
 -22   2   8   3065.62   3104.35   62.70 o
 -20   2   8     72.35     95.57   14.03 o
 -18   2   8    421.66    399.42   17.78 o
 -16   2   8    931.92    996.31   24.88 o
 -14   2   8   8775.01   8964.94   92.20 o
 -12   2   8    855.67    891.46   59.94 o
 -10   2   8   5875.49   6220.49  139.38 o
  -8   2   8    239.12    196.41   28.95 o
  -6   2   8      7.23     29.85   14.77 <
  -4   2   8    255.79    269.30   25.12 o
  -2   2   8  19114.30  19063.40  208.57 o
   0   2   8     75.75     84.92   22.76 o
   2   2   8   3910.09   4089.12  115.74 o
   4   2   8     36.85     28.93    8.96 o
   6   2   8   3616.53   3759.35   44.26 o
   8   2   8   2604.36   2625.67   42.81 o
  10   2   8   4871.70   4736.08   66.23 o
  12   2   8   2833.49   2928.61   58.45 o
  14   2   8   2449.49   2404.90   62.93 o
  16   2   8     68.58     37.33   13.02 <
  18   2   8    283.44    270.12   19.48 o
  20   2   8     38.39     41.47   18.88 <
 -29   3   8      6.86      2.03    8.38 <
 -27   3   8   2684.34   2795.45   74.45 o
 -25   3   8   2197.86   2177.16   44.65 o
 -23   3   8   1638.48   1725.96   41.92 o
 -21   3   8   4018.69   4145.84   58.97 o
 -19   3   8     39.89     29.01    8.52 o
 -17   3   8  19957.40  19623.50  106.70 o
 -15   3   8    536.99    444.61   15.61 o
 -13   3   8   1695.95   1771.65   34.49 o
 -11   3   8     23.62     23.09   22.35 <
  -9   3   8    456.46    517.45   44.89 o
  -7   3   8   4031.04   4151.00  117.55 o
  -5   3   8   1363.22   1399.40   69.47 o
  -3   3   8    968.84    872.58   40.96 o
  -1   3   8     59.30     70.08   19.55 o
   1   3   8   2428.47   2341.33   87.22 o
   3   3   8   2230.28   2444.51   39.37 o
   5   3   8  16422.00  17172.80  101.76 o
   7   3   8    323.46    331.70   16.17 o
   9   3   8    132.64    162.11   18.80 o
  11   3   8     76.01     71.39   14.06 o
  13   3   8    888.84    829.55   32.48 o
  15   3   8     97.94     76.02   11.36 o
  17   3   8    691.94    655.11   30.35 o
  19   3   8    300.21    388.47   25.01 o
 -28   4   8     12.25      5.78   11.06 <
 -26   4   8    368.15    339.07   28.82 o
 -24   4   8   3070.44   3165.93   88.04 o
 -22   4   8   1031.64    986.26   53.37 o
 -20   4   8   5776.42   6105.08   85.36 o
 -18   4   8   3480.09   3675.42   59.67 o
 -16   4   8    286.95    265.93   17.78 o
 -14   4   8      6.62     13.84    7.61 <
 -12   4   8     24.09      8.36    5.56 <
 -10   4   8   1769.47   1737.36   29.22 o
  -8   4   8   1024.65   1079.98   26.84 o
  -6   4   8    160.23    172.65   16.51 o
  -4   4   8   1547.30   1566.94   39.07 o
  -2   4   8   1950.78   2119.96   39.29 o
   0   4   8     68.68     49.14    8.06 o
   2   4   8    135.41    203.64   12.41 o
   4   4   8     94.03     57.74    8.68 o
   6   4   8     14.60     11.95    8.66 <
   8   4   8    478.95    480.84   28.21 o
  10   4   8     53.96     58.92   11.86 o
  12   4   8     47.66     22.82   11.75 <
  14   4   8    761.57    722.47   26.11 o
  16   4   8     44.73     37.40   10.32 o
  18   4   8     48.36     68.12   14.16 o
 -27   5   8    835.12    877.93   28.03 o
 -25   5   8      8.10     10.93   11.84 <
 -23   5   8   1419.56   1376.32   57.88 o
 -21   5   8   5261.09   5474.71   72.01 o
 -19   5   8    102.01     95.35   13.45 o
 -17   5   8   4069.93   4232.99   65.23 o
 -15   5   8   1535.27   1536.04   35.66 o
 -13   5   8   5721.95   5889.80   60.45 o
 -11   5   8     76.88    100.31   10.54 o
  -9   5   8    669.89    706.86   19.18 o
  -7   5   8    656.30    700.11   21.66 o
  -5   5   8      3.87      7.65    6.72 <
  -3   5   8      0.44     -7.28    7.28 <
  -1   5   8    413.59    361.73   16.43 o
   1   5   8    591.79    527.32   21.15 o
   3   5   8   2202.14   2257.77   39.47 o
   5   5   8   2076.42   2097.35   39.52 o
   7   5   8     90.25    121.08   11.26 o
   9   5   8    571.13    482.67   25.75 o
  11   5   8     54.80     26.05   12.16 <
  13   5   8    380.48    424.19   18.03 o
  15   5   8     65.96     80.50   13.40 o
  17   5   8     69.28     99.02   12.87 o
 -24   6   8      2.20      0.31   10.39 <
 -22   6   8   4650.11   4772.16   78.10 o
 -20   6   8    460.70    449.74   21.88 o
 -18   6   8     84.80     51.94   12.03 o
 -16   6   8   1285.16   1260.94   35.18 o
 -14   6   8    475.63    433.05   21.23 o
 -12   6   8    162.31    168.53   12.74 o
 -10   6   8   1115.68    989.09   23.67 o
  -8   6   8   1445.77   1339.30   31.78 o
  -6   6   8    274.62    238.92   18.55 o
  -4   6   8   5093.42   4886.61   74.84 o
  -2   6   8   1201.56   1251.04   34.30 o
   0   6   8   1334.57   1343.93   35.26 o
   2   6   8   2282.63   2465.85   54.89 o
   4   6   8      6.25     22.57    8.43 <
   6   6   8     29.91     15.77    8.87 <
   8   6   8     33.71     72.53   11.15 o
  10   6   8    275.02    206.49   18.05 o
  12   6   8      1.78      7.54    7.84 <
  14   6   8      1.99      8.69    9.26 <
 -23   7   8    219.99    237.80   21.32 o
 -21   7   8     75.41     72.90   10.03 o
 -19   7   8    610.81    645.49   30.43 o
 -17   7   8      1.82      3.01    9.26 <
 -15   7   8    372.62    318.58   25.15 o
 -13   7   8    175.72     76.34   14.65 o
 -11   7   8   1257.55   1107.18   34.24 o
  -9   7   8    112.53     75.25   13.43 o
  -7   7   8   4019.09   3850.32   61.50 o
  -5   7   8   2591.18   2470.15   49.23 o
  -3   7   8   4008.04   4137.88   58.30 o
  -1   7   8   8868.04   8973.05   85.99 o
   1   7   8     82.84    120.06   14.28 o
   3   7   8   2873.10   2917.56   48.71 o
   5   7   8   3439.15   3543.66   58.16 o
   7   7   8   3975.82   4134.65   60.89 o
   9   7   8   4603.79   4936.60   70.54 o
  11   7   8    509.71    458.37   24.73 o
  13   7   8   1274.08   1298.19   42.57 o
 -20   8   8    141.27    145.90   13.69 o
 -18   8   8      3.20     -1.95    8.44 <
 -16   8   8    558.02    505.26   23.73 o
 -14   8   8    247.97    241.71   21.15 o
 -12   8   8     35.62     16.10   10.98 <
 -10   8   8   2122.21   1942.64   50.08 o
  -8   8   8     11.50     -8.33   12.17 <
  -6   8   8     71.98     75.39   14.96 o
  -4   8   8   1071.27   1169.01   35.36 o
  -2   8   8   1171.17   1211.05   32.27 o
   0   8   8   2674.51   2643.79   50.95 o
   2   8   8   1868.51   1832.60   37.97 o
   4   8   8    631.98    663.36   25.36 o
   6   8   8    447.36    440.68   26.96 o
   8   8   8    162.01    135.38   15.73 o
  10   8   8    136.66    148.49   17.29 o
 -17   9   8    334.80    355.29   22.85 o
 -15   9   8    145.55    134.15   18.55 o
 -13   9   8    239.08    185.56   17.03 o
 -11   9   8    238.77    247.30   18.10 o
  -9   9   8    331.40    374.54   21.88 o
  -7   9   8      0.27     12.54   11.39 <
  -5   9   8    101.64    109.81   15.59 o
  -3   9   8      9.09    -15.31   10.69 <
  -1   9   8    105.03    128.72   14.33 o
   1   9   8     39.30     31.88    8.19 o
   3   9   8    391.38    372.61   21.66 o
   5   9   8    246.69    246.46   17.58 o
   7   9   8      0.10      7.18    6.06 <
 -10  10   8   1490.65   1544.97   43.70 o
  -8  10   8    731.13    780.32   23.99 o
  -6  10   8    155.59    197.86   15.51 o
  -4  10   8    290.83    377.21   26.57 o
  -2  10   8   1529.42   1602.11   50.97 o
   0  10   8     80.47     79.20   13.78 o
 -29   1   9    190.17    182.39   15.97 o
 -27   1   9     32.39     38.57   10.91 o
 -25   1   9   1118.50   1036.96   30.03 o
 -23   1   9    865.36    784.24   28.82 o
 -21   1   9   1099.62   1048.00   35.45 o
 -19   1   9    512.14    460.68   22.13 o
 -17   1   9   6126.52   6430.03   69.57 o
 -15   1   9    421.02    445.31   14.87 o
 -13   1   9   6164.55   6394.88   92.65 o
 -11   1   9   6167.42   6062.99   85.77 o
  -9   1   9    102.04     95.82   16.32 o
  -7   1   9   2103.23   2123.38   47.61 o
  -5   1   9   3088.44   3084.56   71.20 o
  -3   1   9    263.99    215.20   28.49 o
  -1   1   9   1703.27   1603.57   68.84 o
   1   1   9   1327.65   1376.26   70.02 o
   3   1   9    190.95    251.09   21.32 o
   5   1   9     10.23     22.30    6.72 o
   7   1   9   5565.31   5387.52   66.65 o
   9   1   9   6901.14   6999.66   73.36 o
  11   1   9     16.27     27.84    9.89 <
  13   1   9   3495.84   3759.46   69.75 o
  15   1   9    221.67    226.21   21.92 o
  17   1   9    558.00    512.22   31.67 o
  19   1   9    335.46    375.29   24.00 o
 -30   2   9     61.06     65.60   12.47 o
 -28   2   9     57.29     42.62   11.78 o
 -26   2   9    643.59    619.97   25.73 o
 -24   2   9    549.56    551.98   25.10 o
 -22   2   9   1338.92   1334.63   37.28 o
 -20   2   9      9.14     -3.50    9.51 <
 -18   2   9   5237.46   5586.09   67.22 o
 -16   2   9    114.25    120.23   11.37 o
 -14   2   9   2560.54   2799.71   46.35 o
 -12   2   9   3470.66   3539.33  113.79 o
 -10   2   9   4078.24   4395.79  121.82 o
  -8   2   9    168.11    134.86   27.69 o
  -6   2   9  11057.00  11806.20  139.85 o
  -4   2   9      7.01      9.97   16.57 <
  -2   2   9   5090.91   6059.10  127.33 o
   0   2   9     11.83     14.52   17.77 <
   2   2   9    128.68    224.59   17.26 o
   4   2   9    990.43   1066.39   25.92 o
   6   2   9   1549.00   1521.45   30.10 o
   8   2   9   1972.97   1906.95   38.37 o
  10   2   9    361.96    373.07   23.28 o
  12   2   9   3824.55   3874.32   80.64 o
  14   2   9    491.59    517.86   30.73 o
  16   2   9     15.69     20.92   12.30 <
  18   2   9     22.31     28.18   11.26 <
 -29   3   9     51.31     45.06   12.32 o
 -27   3   9      2.24     20.49   13.70 <
 -25   3   9     55.30     42.63   14.69 <
 -23   3   9   1550.34   1644.02   40.60 o
 -21   3   9   5979.38   6340.31   79.20 o
 -19   3   9    109.45     96.80   11.20 o
 -17   3   9   2535.05   2450.32   41.56 o
 -15   3   9    416.11    363.24   17.01 o
 -13   3   9     64.41     48.15    7.35 o
 -11   3   9    165.93    153.10   21.62 o
  -9   3   9   2589.59   2427.81   97.21 o
  -7   3   9   2440.90   2784.87  101.36 o
  -5   3   9      4.95      1.02   20.19 <
  -3   3   9   6575.87   6491.88  100.51 o
  -1   3   9      0.03     14.03   13.23 <
   1   3   9   1599.33   1681.17   36.27 o
   3   3   9    102.71     95.36    9.58 o
   5   3   9    351.36    422.15   18.02 o
   7   3   9    467.69    463.99   19.81 o
   9   3   9    468.49    507.37   30.73 o
  11   3   9     21.25      0.11    7.51 <
  13   3   9     19.26     24.77   11.45 <
  15   3   9   1244.87   1255.54   36.95 o
  17   3   9    153.06    160.19   15.09 o
 -28   4   9    104.77    102.20   14.88 o
 -26   4   9   3936.88   4211.05   74.13 o
 -24   4   9    451.29    431.06   28.40 o
 -22   4   9    641.01    685.71   44.73 o
 -20   4   9   8493.86   8680.42  100.76 o
 -18   4   9     65.91     77.93   12.71 o
 -16   4   9   1175.08   1188.98   36.22 o
 -14   4   9   5761.82   5869.58   67.11 o
 -12   4   9     63.61     77.93    9.76 o
 -10   4   9   7063.12   8155.52   84.56 o
  -8   4   9     11.03     19.01    8.08 <
  -6   4   9   9931.90  11290.00   96.15 o
  -4   4   9    590.20    689.55   24.77 o
  -2   4   9    869.18    829.50   22.47 o
   0   4   9    502.56    606.18   22.13 o
   2   4   9      1.90      1.18    6.02 <
   4   4   9    363.83    316.33   20.25 o
   6   4   9   5105.94   5436.89   76.90 o
   8   4   9    294.87    315.38   24.65 o
  10   4   9     53.40     52.62   11.02 o
  12   4   9    443.80    433.00   19.59 o
  14   4   9   1061.89   1146.33   30.74 o
  16   4   9    960.27    994.42   33.69 o
 -27   5   9    207.36    204.29   15.53 o
 -25   5   9   4737.02   5047.13   97.96 o
 -23   5   9      0.01      9.83   12.65 <
 -21   5   9    679.21    701.15   31.10 o
 -19   5   9   2622.28   2720.33   51.89 o
 -17   5   9    397.78    455.32   23.75 o
 -15   5   9     62.14     74.02   11.43 o
 -13   5   9    614.90    597.92   23.94 o
 -11   5   9   3931.49   3795.13   56.92 o
  -9   5   9   1664.63   1671.48   33.28 o
  -7   5   9     84.04     98.17   14.38 o
  -5   5   9   3966.37   3974.81   62.02 o
  -3   5   9      9.46     12.32    6.84 <
  -1   5   9      0.03      6.39    7.28 <
   1   5   9   4053.91   4019.98   58.90 o
   3   5   9   1243.20   1223.02   30.48 o
   5   5   9   1414.66   1378.97   33.04 o
   7   5   9   1132.79   1282.47   35.64 o
   9   5   9   1425.12   1251.93   39.15 o
  11   5   9    792.36    781.75   30.59 o
  13   5   9     56.55     74.09   10.39 o
  15   5   9   1452.90   1450.28   38.10 o
 -26   6   9     15.11     18.54    8.03 <
 -24   6   9     92.49    114.92   13.15 o
 -22   6   9   1059.08   1147.50   39.40 o
 -20   6   9     47.64     46.32   10.99 o
 -18   6   9     29.31     44.02   13.45 o
 -16   6   9     59.63     44.73   10.68 o
 -14   6   9    699.69    777.99   28.18 o
 -12   6   9     40.83     32.25    7.65 o
 -10   6   9    467.11    483.87   20.66 o
  -8   6   9     95.82     72.35   10.88 o
  -6   6   9   1150.06   1070.31   34.70 o
  -4   6   9    242.83    233.99   20.40 o
  -2   6   9   1227.83   1244.80   32.05 o
   0   6   9   1365.44   1359.50   37.03 o
   2   6   9   1362.85   1453.37   42.95 o
   4   6   9     27.35     14.33    8.98 <
   6   6   9  11216.40  11142.60  102.91 o
   8   6   9     42.52     32.32   10.91 <
  10   6   9   2629.80   2531.71   60.54 o
  12   6   9    769.45    824.95   26.74 o
  14   6   9    544.96    529.49   27.66 o
 -23   7   9     57.77     91.66   15.20 o
 -21   7   9     22.50     40.02    9.78 o
 -19   7   9    552.56    452.78   22.32 o
 -17   7   9     31.83     78.59   13.17 o
 -15   7   9    134.81    197.23   15.67 o
 -13   7   9   2609.99   2203.53   53.11 o
 -11   7   9   3367.93   3432.00   66.84 o
  -9   7   9   6176.76   6027.10   77.14 o
  -7   7   9    828.29    966.04   32.55 o
  -5   7   9   2639.69   2611.25   51.33 o
  -3   7   9   2158.48   2168.96   43.04 o
  -1   7   9      6.10     22.84   11.48 <
   1   7   9   2055.99   2248.63   48.35 o
   3   7   9   2700.96   2923.23   54.30 o
   5   7   9   3510.59   3752.75   67.41 o
   7   7   9   1615.83   1822.49   39.31 o
   9   7   9   1544.94   1583.00   44.96 o
  11   7   9   1038.75   1115.29   34.02 o
 -20   8   9     15.01     29.47    7.01 o
 -18   8   9    299.00    290.42   20.00 o
 -16   8   9     98.67     60.97   10.43 o
 -14   8   9     44.93     79.53   15.39 o
 -12   8   9      6.42      7.64   10.91 <
 -10   8   9      3.02      8.99   11.80 <
  -8   8   9    527.16    533.56   28.38 o
  -6   8   9    680.69    566.65   25.91 o
  -4   8   9    974.40   1037.35   30.11 o
  -2   8   9     87.40     74.49   12.55 o
   0   8   9   1150.70   1185.27   30.98 o
   2   8   9    618.56    558.25   23.88 o
   4   8   9    549.18    609.96   26.81 o
   6   8   9     78.07     91.85   13.12 o
   8   8   9    864.20    935.75   40.10 o
  10   8   9   2080.26   2043.40   71.72 o
 -17   9   9     36.32     47.55   14.71 o
 -15   9   9    186.02    176.87   23.51 o
 -13   9   9    222.47    203.43   20.99 o
 -11   9   9    616.96    694.50   31.58 o
  -9   9   9    340.39    325.16   20.13 o
  -7   9   9    512.97    563.42   26.14 o
  -5   9   9    100.66     97.68   14.13 o
  -3   9   9     92.10    104.47   16.32 o
  -1   9   9    157.22    154.47   12.25 o
   1   9   9    493.41    479.71   21.29 o
   3   9   9     25.80      6.30    8.82 <
   5   9   9    263.87    293.43   16.87 o
 -10  10   9    114.46     66.02   15.81 o
  -8  10   9      0.01     -5.69    9.43 <
  -6  10   9      0.78     -7.43   10.02 <
  -4  10   9     13.99     16.11   10.57 <
  -2  10   9     46.32     41.61   11.04 o
 -30   0  10   1591.00   1442.66   65.69 o
 -28   0  10   4875.05   4700.42  138.34 o
 -26   0  10    770.95    816.59   37.36 o
 -24   0  10      2.62      9.09   12.60 <
 -22   0  10    937.15    982.70   40.08 o
 -20   0  10   1150.23   1108.14   34.00 o
 -18   0  10   1659.99   1831.89   38.60 o
 -16   0  10    250.63    340.09   16.32 o
 -14   0  10  11800.90  11641.90  139.63 o
 -12   0  10    452.96    489.58   38.32 o
 -10   0  10  12465.70  12302.40  177.15 o
  -8   0  10      6.09     16.35   15.43 <
  -6   0  10   3264.30   3669.46   93.16 o
  -4   0  10    584.38    564.96   58.71 o
  -2   0  10  25779.60  28418.20  408.79 o
   0   0  10   5913.04   6487.55  212.71 o
   2   0  10   1974.95   2263.16   60.16 o
   4   0  10   7587.07   8336.54  122.12 o
   6   0  10     80.97     72.79   13.53 o
   8   0  10   3653.02   3564.05   64.86 o
  10   0  10  10197.10  10406.20  129.35 o
  12   0  10    990.92   1057.40   43.41 o
  14   0  10     32.24     61.94   20.43 o
  16   0  10     28.93     19.84   18.65 <
  18   0  10     50.83     44.96   14.51 o
 -31   1  10     14.15     23.97    7.47 o
 -29   1  10    325.85    301.38   20.13 o
 -27   1  10     49.90     55.26   11.39 o
 -25   1  10    197.15    229.28   18.84 o
 -23   1  10     43.90     45.88    9.29 o
 -21   1  10    177.01    151.68   11.32 o
 -19   1  10    159.39    110.17   11.54 o
 -17   1  10    621.17    651.16   22.05 o
 -15   1  10    314.54    487.10   15.92 o
 -13   1  10   1305.63   1228.77   42.24 o
 -11   1  10     12.97     41.15   14.32 <
  -9   1  10   1357.17   1202.15   38.44 o
  -7   1  10   4414.24   4486.78   89.03 o
  -5   1  10   1556.15   1708.05   55.91 o
  -3   1  10    446.76    653.24   46.13 o
  -1   1  10  12665.20  13869.20  211.53 o
   1   1  10   7863.03   8744.00   95.00 o
   3   1  10   1713.92   1915.74   33.56 o
   5   1  10    128.48    122.36   12.05 o
   7   1  10   4074.52   3998.39   60.19 o
   9   1  10   5672.47   5847.01   64.68 o
  11   1  10   2386.97   2391.28   44.92 o
  13   1  10   4519.10   4562.19   75.99 o
  15   1  10     12.42      5.29   10.80 <
  17   1  10    518.07    475.87   28.77 o
 -30   2  10    143.82    137.37   15.88 o
 -28   2  10     28.28     27.31   10.79 <
 -26   2  10    138.90    125.44   14.91 o
 -24   2  10    761.94    786.62   26.25 o
 -22   2  10   3507.55   3621.84   60.16 o
 -20   2  10    530.72    474.58   21.83 o
 -18   2  10   2135.74   2038.85   41.26 o
 -16   2  10     10.53     28.32    8.96 o
 -14   2  10    598.47    704.09   26.81 o
 -12   2  10     98.71     88.62   16.95 o
 -10   2  10     45.99     57.33   23.80 <
  -8   2  10   1219.66   1149.52   66.18 o
  -6   2  10  29366.10  27575.80  306.99 o
  -4   2  10    422.26    442.78   33.99 o
  -2   2  10   9280.80   9939.07  175.12 o
   0   2  10   5322.19   5856.94   86.31 o
   2   2  10   4808.47   5032.68   52.87 o
   4   2  10     28.49     59.15    7.97 o
   6   2  10    101.91     95.28    9.61 o
   8   2  10   1100.74   1143.74   31.61 o
  10   2  10     97.81    103.79   12.43 o
  12   2  10    574.83    519.90   31.99 o
  14   2  10     64.43     72.54   15.37 o
  16   2  10    523.05    491.03   21.91 o
  18   2  10    253.32    274.81   18.92 o
 -29   3  10     43.38     61.17   12.73 o
 -27   3  10    362.37    342.99   23.78 o
 -25   3  10    487.28    497.22   25.25 o
 -23   3  10    239.10    240.32   23.25 o
 -21   3  10   3967.20   4130.73   82.29 o
 -19   3  10   1459.29   1388.37   45.70 o
 -17   3  10   1474.04   1461.26   45.33 o
 -15   3  10   8369.20   8279.89   87.00 o
 -13   3  10    876.84    912.93   25.58 o
 -11   3  10    560.34    482.06   29.22 o
  -9   3  10   4456.26   4656.87   80.26 o
  -7   3  10  37793.30  37426.50  383.56 o
  -5   3  10   1890.10   2073.14   66.62 o
  -3   3  10  16251.50  17482.80  116.78 o
  -1   3  10   2314.79   2463.44   43.26 o
   1   3  10   2162.02   2201.75   35.70 o
   3   3  10   1232.58   1242.08   28.62 o
   5   3  10   1630.22   1724.43   33.55 o
   7   3  10   2155.40   2299.39   46.44 o
   9   3  10     35.12     37.29   12.85 <
  11   3  10     57.44     62.23   13.92 o
  13   3  10     62.52     83.42   15.42 o
  15   3  10    289.45    289.92   18.57 o
  17   3  10   1533.88   1541.61   45.78 o
 -28   4  10      0.03    -17.86   10.96 <
 -26   4  10    316.49    319.71   22.74 o
 -24   4  10   1652.98   1644.20   52.49 o
 -22   4  10      4.31      2.39   14.65 <
 -20   4  10   1362.44   1301.69   58.59 o
 -18   4  10     38.92     41.37   13.31 o
 -16   4  10    628.22    658.88   31.17 o
 -14   4  10     84.72    108.29   14.05 o
 -12   4  10      0.51      7.51    8.63 <
 -10   4  10    104.18    119.69   10.93 o
  -8   4  10   2114.24   2198.76   40.22 o
  -6   4  10    334.08    332.31   19.21 o
  -4   4  10   1116.99   1097.81   25.86 o
  -2   4  10    152.02    100.40    9.95 o
   0   4  10    662.20    696.17   24.40 o
   2   4  10   1724.81   1785.04   38.84 o
   4   4  10    645.80    628.26   28.05 o
   6   4  10     62.48     46.73   12.33 o
   8   4  10     60.18     63.66   18.03 o
  10   4  10     78.44     63.33   12.36 o
  12   4  10     36.64     10.00    8.43 <
  14   4  10      3.87     22.49    7.81 <
  16   4  10    378.68    411.97   25.07 o
 -27   5  10   1121.41   1190.46   33.70 o
 -25   5  10   3360.14   3455.57   66.71 o
 -23   5  10   1471.42   1639.87   51.00 o
 -21   5  10   1818.05   1816.50   47.28 o
 -19   5  10    625.63    658.97   30.22 o
 -17   5  10     32.98     46.40   12.25 o
 -15   5  10   2224.14   2347.02   47.42 o
 -13   5  10    102.65     77.17   10.99 o
 -11   5  10     14.59     30.00    7.91 o
  -9   5  10    801.51    786.82   24.63 o
  -7   5  10   3930.96   4069.04   65.58 o
  -5   5  10   1886.81   1885.22   38.55 o
  -3   5  10    684.82    690.17   23.06 o
  -1   5  10    273.95    265.06   16.84 o
   1   5  10    451.05    452.70   22.03 o
   3   5  10    535.03    564.96   21.36 o
   5   5  10   3194.24   3139.21   63.55 o
   7   5  10   1478.37   1586.18   39.25 o
   9   5  10   3172.26   2969.00   57.58 o
  11   5  10    345.74    337.86   18.25 o
  13   5  10    725.76    703.65   21.95 o
  15   5  10    896.26    869.81   45.67 o
 -26   6  10    518.47    507.52   26.32 o
 -24   6  10     42.65     43.17   10.79 o
 -22   6  10    361.51    331.40   23.69 o
 -20   6  10    247.88    263.12   19.45 o
 -18   6  10      4.38      9.04   11.61 <
 -16   6  10    688.47    711.12   30.84 o
 -14   6  10    145.37    151.26   13.95 o
 -12   6  10      0.63      5.40    8.14 <
 -10   6  10    884.74    927.09   27.97 o
  -8   6  10     20.66     27.50   12.60 <
  -6   6  10   3263.39   3573.52   66.34 o
  -4   6  10   3863.28   3948.35   61.82 o
  -2   6  10   2680.27   2645.69   46.37 o
   0   6  10   2785.89   2708.93   52.35 o
   2   6  10     46.15     10.27   11.26 <
   4   6  10      0.08      4.06   10.30 <
   6   6  10   1125.15    885.53   34.02 o
   8   6  10      4.07     10.35   11.10 <
  10   6  10     36.83     36.33   12.76 <
  12   6  10     52.91     62.45   10.05 o
 -23   7  10      1.80    -17.39    8.58 <
 -21   7  10   1325.30   1599.98   36.46 o
 -19   7  10    364.82    327.56   17.70 o
 -17   7  10    385.48    399.70   20.54 o
 -15   7  10    256.48    172.93   15.50 o
 -13   7  10     73.74     55.47   10.62 o
 -11   7  10    425.84    468.78   23.44 o
  -9   7  10    716.59    595.86   29.99 o
  -7   7  10     36.63      3.17   11.07 <
  -5   7  10   3376.81   3159.04   51.97 o
  -3   7  10      2.87      2.82    8.66 <
  -1   7  10   2541.89   2529.24   51.66 o
   1   7  10    227.35    206.90   18.27 o
   3   7  10   1188.15   1271.61   35.55 o
   5   7  10     47.09     61.55   12.57 o
   7   7  10    113.39    122.66   21.37 o
   9   7  10    104.05    119.40   13.50 o
  11   7  10      2.67     -2.82    9.07 <
 -20   8  10     29.01     19.29    9.18 <
 -18   8  10     47.20     50.05    9.09 o
 -16   8  10    238.66    172.25   14.90 o
 -14   8  10    279.23    304.97   20.13 o
 -12   8  10    282.33    239.85   19.28 o
 -10   8  10   1757.89   1585.40   53.23 o
  -8   8  10    945.84    966.10   36.84 o
  -6   8  10   3323.11   3163.36   56.27 o
  -4   8  10    179.61    139.82   14.21 o
  -2   8  10   1101.72   1088.93   33.58 o
   0   8  10    429.29    532.20   23.07 o
   2   8  10    168.18    206.05   15.56 o
   4   8  10   1260.68   1305.36   35.89 o
   6   8  10    224.39    209.31   17.28 o
   8   8  10   1768.58   1858.57   50.74 o
 -17   9  10     86.04    118.29   19.25 o
 -15   9  10      0.87      3.10    9.95 <
 -13   9  10    122.09    123.05   14.65 o
 -11   9  10     92.90     94.64   12.24 o
  -9   9  10     84.87     81.41   11.95 o
  -7   9  10    595.39    558.95   25.61 o
  -5   9  10     41.42     42.05   12.73 o
  -3   9  10     86.55     87.60   11.36 o
  -1   9  10      8.89     -3.97    7.95 <
   1   9  10     76.13     97.76   12.62 o
   3   9  10     64.22    114.56   11.53 o
  -8  10  10    720.26    778.32   33.15 o
  -6  10  10    727.21    703.70   31.64 o
  -4  10  10    447.66    533.59   28.30 o
 -31   1  11    680.89    673.16   28.51 o
 -29   1  11    362.73    351.45   21.09 o
 -27   1  11    255.91    266.68   22.27 o
 -25   1  11   1563.05   1553.41   40.60 o
 -23   1  11     70.16     48.76   10.66 o
 -21   1  11    481.89    512.83   21.42 o
 -19   1  11    385.17    346.38   16.98 o
 -17   1  11    164.21    163.89   11.81 o
 -15   1  11   4618.28   4798.98   51.55 o
 -13   1  11   2936.95   2691.05   51.56 o
 -11   1  11   2802.44   2999.41   63.71 o
  -9   1  11    417.52    419.86   25.07 o
  -7   1  11   3193.10   3559.91   82.24 o
  -5   1  11    152.77     89.58   24.33 o
  -3   1  11   1407.49   1866.27   79.85 o
  -1   1  11    454.66    403.45   21.47 o
   1   1  11  40276.20  41618.60  153.60 o
   3   1  11    791.10    764.68   22.57 o
   5   1  11   2382.58   2415.39   46.24 o
   7   1  11    877.83    851.10   29.50 o
   9   1  11    630.26    663.87   23.06 o
  11   1  11  11027.60  11605.20   97.49 o
  13   1  11   1096.98   1084.27   42.38 o
  15   1  11    224.80    242.68   19.78 o
  17   1  11    859.85    926.03   33.74 o
 -30   2  11    117.52    104.17   13.39 o
 -28   2  11    141.74    120.53   14.38 o
 -26   2  11    245.59    200.32   17.32 o
 -24   2  11     32.15     25.95   11.75 <
 -22   2  11    508.55    463.93   24.95 o
 -20   2  11    811.61    847.57   35.07 o
 -18   2  11    597.66    696.04   30.52 o
 -16   2  11   1679.41   1645.40   43.72 o
 -14   2  11    806.10    735.21   28.81 o
 -12   2  11   2156.21   2000.22   53.56 o
 -10   2  11  28750.90  30794.20  214.33 o
  -8   2  11  13982.40  14050.20  230.90 o
  -6   2  11    230.13    253.50   23.97 o
  -4   2  11    691.90    632.42   46.63 o
  -2   2  11    200.25    186.93   11.45 o
   0   2  11    598.99    625.64   21.55 o
   2   2  11   1495.59   1496.11   31.18 o
   4   2  11   4588.41   4674.64   53.56 o
   6   2  11    778.39    748.02   25.28 o
   8   2  11    516.85    502.09   24.11 o
  10   2  11    305.40    291.76   21.61 o
  12   2  11    415.31    428.73   28.85 o
  14   2  11    253.42    241.56   20.25 o
  16   2  11    279.49    249.12   17.23 o
 -29   3  11    354.29    374.30   25.09 o
 -27   3  11     27.13     32.40   11.50 <
 -25   3  11    208.63    210.55   18.98 o
 -23   3  11   1390.67   1451.42   49.30 o
 -21   3  11    678.23    728.96   36.00 o
 -19   3  11   1396.65   1366.94   45.41 o
 -17   3  11     22.95     14.87   11.56 <
 -15   3  11    351.03    316.83   21.31 o
 -13   3  11    443.47    560.06   20.76 o
 -11   3  11   3786.53   3901.44   51.80 o
  -9   3  11    930.38    906.55   25.73 o
  -7   3  11  41061.30  41035.90  214.40 o
  -5   3  11    461.02    378.74   19.42 o
  -3   3  11   6619.51   6939.46   62.15 o
  -1   3  11   1102.36   1094.60   23.75 o
   1   3  11   8149.93   8048.17   78.01 o
   3   3  11     71.69     76.98   11.01 o
   5   3  11      9.25      5.48    8.02 <
   7   3  11     24.38     29.48   11.78 <
   9   3  11     34.42     23.58   14.98 <
  11   3  11      9.53     32.08   12.87 <
  13   3  11   1215.98   1188.13   35.56 o
  15   3  11    159.15    160.93   13.04 o
 -28   4  11   1170.65   1263.23   35.64 o
 -26   4  11    405.21    428.13   22.49 o
 -24   4  11     23.25     30.96   11.37 <
 -22   4  11   1162.30   1273.43   57.78 o
 -20   4  11    500.72    497.81   36.41 o
 -18   4  11      4.77     27.04   14.77 <
 -16   4  11    238.72    238.19   19.77 o
 -14   4  11   2560.69   2447.06   50.13 o
 -12   4  11    272.19    345.38   17.66 o
 -10   4  11    556.27    447.20   20.13 o
  -8   4  11    595.29    519.70   23.48 o
  -6   4  11   2385.88   2640.75   45.77 o
  -4   4  11   4467.93   4398.77   53.89 o
  -2   4  11    311.84    364.25   16.60 o
   0   4  11     49.86     48.92   11.12 o
   2   4  11    339.10    272.95   20.96 o
   4   4  11   1170.78   1078.16   38.51 o
   6   4  11   2924.75   3003.46   55.34 o
   8   4  11     89.89    104.32   15.39 o
  10   4  11    895.41    895.56   31.86 o
  12   4  11     30.78     37.53    9.31 o
  14   4  11     89.28     84.43    9.28 o
 -27   5  11     13.11     14.62    8.90 <
 -25   5  11     12.74     26.95    8.68 o
 -23   5  11    294.47    322.72   22.02 o
 -21   5  11     80.59     71.60   14.00 o
 -19   5  11     75.05     83.19   14.35 o
 -17   5  11     41.08     44.96   13.01 o
 -15   5  11   1657.35   1726.37   41.53 o
 -13   5  11    350.60    330.93   17.01 o
 -11   5  11    139.90    102.20   12.55 o
  -9   5  11      0.23     -5.65    8.52 <
  -7   5  11     25.46     50.93   11.91 o
  -5   5  11      6.04     13.73    8.06 <
  -3   5  11   4252.04   4464.86   58.56 o
  -1   5  11      7.62     11.02   11.32 <
   1   5  11    838.25    854.58   29.97 o
   3   5  11    592.30    548.42   34.38 o
   5   5  11    153.14    100.26   13.62 o
   7   5  11      0.07      8.36    9.13 <
   9   5  11    682.82    568.84   25.56 o
  11   5  11    200.45    197.99   15.10 o
  13   5  11    783.88    800.04   27.15 o
 -26   6  11    375.46    407.45   24.14 o
 -24   6  11    210.01    165.97   16.36 o
 -22   6  11    120.82    112.14   14.10 o
 -20   6  11      4.28     -9.97   10.32 <
 -18   6  11   1073.81   1020.28   32.33 o
 -16   6  11   1608.96   1595.35   36.19 o
 -14   6  11   2574.32   2542.41   41.94 o
 -12   6  11    450.18    506.86   25.53 o
 -10   6  11    119.57     99.66   12.88 o
  -8   6  11    403.86    403.39   26.16 o
  -6   6  11  16140.90  16139.70  127.84 o
  -4   6  11   2537.55   2541.05   51.47 o
  -2   6  11  15212.80  15312.40  121.96 o
   0   6  11     72.15     37.83   11.91 o
   2   6  11   1458.64   1545.01   44.56 o
   4   6  11    383.22    318.88   27.23 o
   6   6  11   3356.31   3744.29   65.33 o
   8   6  11     14.88      1.45    9.07 <
  10   6  11   1580.10   1700.70   32.81 o
  12   6  11    598.28    707.32   42.74 o
 -23   7  11    242.21    170.06   17.43 o
 -21   7  11    873.56    791.80   26.33 o
 -19   7  11     69.33     57.85    9.39 o
 -17   7  11    134.79    100.04   14.43 o
 -15   7  11    713.71    881.74   29.55 o
 -13   7  11    138.73    130.07   14.93 o
 -11   7  11    115.88     55.99   13.02 o
  -9   7  11    359.81    366.82   24.10 o
  -7   7  11     66.01     78.16   13.91 o
  -5   7  11    257.77    258.62   17.12 o
  -3   7  11   2332.41   2572.49   51.86 o
  -1   7  11   2110.82   2116.21   47.58 o
   1   7  11    120.41    112.12   13.62 o
   3   7  11     62.51     59.93   12.71 o
   5   7  11      0.16     11.56   13.53 <
   7   7  11     55.36     72.83   17.40 o
   9   7  11    759.99    833.33   36.05 o
 -20   8  11    399.68    462.01   23.62 o
 -18   8  11      0.99     -4.30    8.46 <
 -16   8  11   1031.81   1177.77   49.22 o
 -14   8  11     31.06     50.16   12.30 o
 -12   8  11     70.20     54.70   15.32 o
 -10   8  11    298.37    297.35   21.95 o
  -8   8  11     99.96     68.29   12.52 o
  -6   8  11    398.40    347.81   20.96 o
  -4   8  11    265.34    228.98   17.29 o
  -2   8  11    247.12    238.13   17.62 o
   0   8  11     26.07     16.25    9.28 <
   2   8  11    304.24    313.10   19.86 o
   4   8  11    277.43    288.36   17.75 o
   6   8  11    977.38   1150.02   41.58 o
 -17   9  11     13.61     41.83   11.59 o
 -15   9  11    701.28    817.83   27.99 o
 -13   9  11     52.33     52.52   10.93 o
 -11   9  11      1.62     20.32    8.74 <
  -9   9  11     98.49     97.22   12.69 o
  -7   9  11     12.82     14.39   10.87 <
  -5   9  11      3.51     -2.65    9.18 <
  -3   9  11     35.80     52.85   11.56 o
  -1   9  11      8.97     11.20    8.66 <
   1   9  11     33.36     15.64    7.15 <
 -30   0  12    711.91    736.08   48.60 o
 -28   0  12   1558.88   1487.21   78.12 o
 -26   0  12    220.10    178.32   22.82 o
 -24   0  12    907.32    916.06   46.29 o
 -22   0  12     45.80     73.83   13.51 o
 -20   0  12      4.22      9.54    9.13 <
 -18   0  12   1295.12   1225.11   37.69 o
 -16   0  12   2155.95   1929.19   34.18 o
 -14   0  12    903.18    967.58   27.03 o
 -12   0  12    172.52    147.76   15.56 o
 -10   0  12    301.13    242.63   31.28 o
  -8   0  12   6683.20   7244.62  144.36 o
  -6   0  12   7162.26   8342.32  228.11 o
  -4   0  12   7038.67   7049.14  101.80 o
  -2   0  12   5772.37   7189.91   76.40 o
   0   0  12     13.44     24.82   11.10 <
   2   0  12   9797.97  10369.00  191.95 o
   4   0  12    610.25    640.79   32.82 o
   6   0  12     29.54     22.40   12.95 <
   8   0  12   1729.28   1784.39   55.58 o
  10   0  12   2961.88   3137.12   72.97 o
  12   0  12   2611.20   2723.73   80.54 o
  14   0  12    499.71    488.36   43.75 o
  16   0  12    514.44    518.33   36.98 o
 -31   1  12    136.38    144.31   14.39 o
 -29   1  12    793.62    779.42   30.25 o
 -27   1  12     18.27     20.65   11.48 <
 -25   1  12    324.65    296.17   20.33 o
 -23   1  12      3.29    -14.47    9.26 <
 -21   1  12    569.51    572.70   27.34 o
 -19   1  12    564.45    513.62   23.06 o
 -17   1  12    870.22    794.15   24.24 o
 -15   1  12    514.56    495.00   17.83 o
 -13   1  12     67.30     56.37    7.95 o
 -11   1  12    334.06    337.23   13.14 o
  -9   1  12    240.42    253.08   15.25 o
  -7   1  12    110.19    146.33   22.00 o
  -5   1  12   1528.17   1700.51   31.51 o
  -3   1  12   1220.00   1316.22   24.79 o
  -1   1  12   1127.09   1312.93   24.25 o
   1   1  12   1645.09   1648.66   30.54 o
   3   1  12   1627.98   1680.16   38.52 o
   5   1  12     56.73     44.30   11.48 o
   7   1  12     15.25     10.30    7.59 <
   9   1  12    848.62    876.80   26.32 o
  11   1  12   1965.14   2077.80   45.22 o
  13   1  12     81.39     58.62   15.39 o
  15   1  12    242.78    237.67   20.51 o
 -30   2  12     65.90     95.57   12.25 o
 -28   2  12   1605.38   1724.27   46.18 o
 -26   2  12    291.82    281.49   19.69 o
 -24   2  12   1250.19   1200.99   38.49 o
 -22   2  12    109.54     90.81   14.28 o
 -20   2  12      7.97     31.85   11.67 <
 -18   2  12   1764.91   1873.33   43.97 o
 -16   2  12      3.68     11.26    8.16 <
 -14   2  12   4611.97   5280.55   67.36 o
 -12   2  12     79.51     59.08    8.33 o
 -10   2  12   1622.34   1538.05   29.56 o
  -8   2  12  15402.10  16039.40  100.94 o
  -6   2  12   5065.38   5443.98   47.34 o
  -4   2  12  13290.70  13367.40   71.96 o
  -2   2  12    383.10    447.85   15.50 o
   0   2  12    638.71    702.03   21.78 o
   2   2  12     83.81     64.59    9.89 o
   4   2  12   1041.87   1088.72   27.47 o
   6   2  12    914.57    927.65   31.85 o
   8   2  12    170.90    155.35   14.87 o
  10   2  12    724.24    746.38   31.39 o
  12   2  12     28.86      2.50   12.68 <
  14   2  12    285.62    277.76   20.17 o
 -29   3  12    187.81    191.42   14.95 o
 -27   3  12   1548.88   1754.48   47.75 o
 -25   3  12    312.63    337.84   21.61 o
 -23   3  12    128.62    119.46   15.86 o
 -21   3  12    255.14    262.05   20.27 o
 -19   3  12    529.84    518.75   26.25 o
 -17   3  12    968.56   1125.89   35.78 o
 -15   3  12   5563.25   5818.07   88.61 o
 -13   3  12   1513.09   1646.79   35.83 o
 -11   3  12    566.72    604.73   19.47 o
  -9   3  12      4.02     20.84    4.66 o
  -7   3  12  21450.50  20902.10  101.27 o
  -5   3  12   3296.05   3332.43   36.24 o
  -3   3  12    453.30    406.22   16.82 o
  -1   3  12    305.52    325.38   14.46 o
   1   3  12    491.35    518.06   22.63 o
   3   3  12     99.91    125.44   12.38 o
   5   3  12   1583.22   1488.38   36.07 o
   7   3  12    401.73    408.96   23.36 o
   9   3  12    697.02    698.42   27.88 o
  11   3  12     74.66     64.59   14.51 o
  13   3  12      7.83     16.66    9.45 <
  15   3  12    361.76    408.07   32.66 o
 -28   4  12      3.40     -0.24    7.70 <
 -26   4  12     10.89     12.16    8.58 <
 -24   4  12    601.40    668.53   30.24 o
 -22   4  12   1507.51   1547.79   52.30 o
 -20   4  12    252.87    233.86   22.92 o
 -18   4  12    853.76    923.15   39.52 o
 -16   4  12    456.84    411.64   22.87 o
 -14   4  12     25.73     11.76   11.40 <
 -12   4  12     15.63     15.65    8.60 <
 -10   4  12    688.98    724.09   25.72 o
  -8   4  12     22.22      7.58    6.76 <
  -6   4  12    487.72    429.97   18.36 o
  -4   4  12   1830.28   1858.14   36.66 o
  -2   4  12    300.79    322.75   16.46 o
   0   4  12      9.04     33.03   13.59 <
   2   4  12   1505.14   1496.54   51.19 o
   4   4  12    171.81    171.31   17.06 o
   6   4  12      8.12      3.89    8.79 <
   8   4  12    521.81    547.51   25.17 o
  10   4  12      6.45     -3.15    7.26 <
  12   4  12     69.25     75.42   10.87 o
  14   4  12     35.20     32.66   10.46 o
 -27   5  12    780.37    756.24   27.31 o
 -25   5  12    727.52    768.63   28.10 o
 -23   5  12   1282.36   1217.00   38.19 o
 -21   5  12     16.82     36.48   13.47 <
 -19   5  12     57.15     50.00   11.95 o
 -17   5  12    136.52    153.30   16.03 o
 -15   5  12    883.02    869.05   30.25 o
 -13   5  12     62.91     73.25   11.81 o
 -11   5  12   3463.21   3439.68   58.23 o
  -9   5  12    183.42    180.77   16.62 o
  -7   5  12   2534.08   2323.07   46.52 o
  -5   5  12   4205.32   4355.57   58.52 o
  -3   5  12  13737.10  13994.60  128.34 o
  -1   5  12   3556.04   3712.68   60.68 o
   1   5  12    161.68    123.81   21.86 o
   3   5  12    322.57    290.24   27.04 o
   5   5  12     24.86     31.61   12.77 <
   7   5  12     79.89     96.92   16.10 o
   9   5  12    566.46    619.23   29.09 o
  11   5  12     63.28     74.24   10.55 o
 -26   6  12   3184.64   3549.41   65.50 o
 -24   6  12      4.10      8.02    5.92 <
 -22   6  12     13.10     46.62   11.34 o
 -20   6  12    420.67    478.28   22.49 o
 -18   6  12   3933.03   3810.75   60.70 o
 -16   6  12    140.83    166.30   14.27 o
 -14   6  12   3366.66   3274.34   57.89 o
 -12   6  12    151.88    155.92   15.53 o
 -10   6  12   1529.10   1635.79   48.54 o
  -8   6  12      3.11    -12.25   14.11 <
  -6   6  12  12245.40  12330.10  114.40 o
  -4   6  12   1592.07   1644.08   41.89 o
  -2   6  12   1822.91   1727.96   43.22 o
   0   6  12    117.24    112.84   15.39 o
   2   6  12     27.84     31.91   15.65 <
   4   6  12    982.59    896.90   34.70 o
   6   6  12    266.98    253.08   27.50 o
   8   6  12    956.25    961.18   33.80 o
  10   6  12     71.09     63.47    9.67 o
 -23   7  12     19.43    -13.94   12.93 <
 -21   7  12    140.76    145.63   19.58 o
 -19   7  12    226.77    195.80   20.00 o
 -17   7  12    455.06    452.27   27.77 o
 -15   7  12   4220.44   3827.46   77.90 o
 -13   7  12    196.00    155.93   18.32 o
 -11   7  12   2016.97   1710.62   48.81 o
  -9   7  12     62.22     82.79   13.28 o
  -7   7  12     44.21     37.74   10.60 o
  -5   7  12     98.37     69.55   12.95 o
  -3   7  12    967.55    964.93   32.71 o
  -1   7  12    751.78    728.61   28.13 o
   1   7  12    351.69    280.84   20.92 o
   3   7  12    571.48    568.84   31.01 o
   5   7  12    972.56    950.16   44.96 o
   7   7  12      4.25      0.06    9.99 <
 -18   8  12     54.42     51.83   12.90 o
 -16   8  12    406.05    437.85   30.90 o
 -14   8  12    527.04    543.76   36.95 o
 -12   8  12      5.95     17.36   10.74 <
 -10   8  12     53.45     26.55   12.35 <
  -8   8  12    138.69    124.34   14.08 o
  -6   8  12    197.68    246.07   20.38 o
  -4   8  12     56.20     48.05   11.07 o
  -2   8  12    307.70    270.94   17.28 o
   0   8  12    154.58    131.90   13.67 o
   2   8  12    582.24    541.20   22.76 o
   4   8  12    309.45    312.39   24.19 o
 -15   9  12     88.89    105.27   11.84 o
 -13   9  12    358.28    380.68   20.84 o
 -11   9  12      7.27     10.77    9.73 <
  -9   9  12    266.14    270.24   24.32 o
  -7   9  12      0.77     21.15   10.21 <
  -5   9  12      0.36     -1.12   12.05 <
  -3   9  12    199.39    223.75   21.21 o
  -1   9  12     29.97     37.36    9.67 o
 -31   1  13    175.02    141.40   20.76 o
 -29   1  13     42.36     38.15   12.24 o
 -27   1  13    322.08    344.61   24.40 o
 -25   1  13    383.12    384.38   22.08 o
 -23   1  13      7.41     -2.99    7.62 <
 -21   1  13    154.91    163.26   16.66 o
 -19   1  13   1422.13   1539.64   32.49 o
 -17   1  13      3.58      7.78    6.14 <
 -15   1  13     36.94     59.49    7.23 o
 -13   1  13   1435.13   1419.05   25.31 o
 -11   1  13   5788.96   6663.20   56.41 o
  -9   1  13      4.68      9.70    5.28 <
  -7   1  13   2566.11   2554.39   36.70 o
  -5   1  13    426.19    399.80   13.54 o
  -3   1  13     95.88     74.13    7.24 o
  -1   1  13   2788.86   2756.71   36.62 o
   1   1  13    376.07    332.36   18.95 o
   3   1  13      0.31     -7.23    7.06 <
   5   1  13      0.37     -9.78   12.69 <
   7   1  13   1559.79   1540.59   34.19 o
   9   1  13   1685.56   1757.24   39.06 o
  11   1  13   2093.77   2206.47   48.95 o
  13   1  13    380.16    360.08   22.03 o
  15   1  13     64.69     43.26   11.48 o
 -30   2  13    935.08    872.52   34.49 o
 -28   2  13     61.92     63.93   11.39 o
 -26   2  13    904.76    915.39   32.19 o
 -24   2  13   2225.62   2352.69   52.93 o
 -22   2  13   9512.18  10306.40  109.25 o
 -20   2  13     51.22     68.18   12.16 o
 -18   2  13   3460.28   3560.43   61.12 o
 -16   2  13    524.35    498.14   26.41 o
 -14   2  13   9703.96   9932.76   87.36 o
 -12   2  13  10108.40  10058.00   85.57 o
 -10   2  13  17664.40  18220.60   96.20 o
  -8   2  13   4188.93   4424.24   47.07 o
  -6   2  13   1504.84   1545.27   26.13 o
  -4   2  13    774.58    835.02   20.77 o
  -2   2  13   2994.52   3011.35   40.43 o
   0   2  13      1.14     10.14    7.47 <
   2   2  13   1281.84   1221.11   28.93 o
   4   2  13    727.26    687.40   24.92 o
   6   2  13   2803.18   2796.49   53.37 o
   8   2  13    231.40    241.01   17.18 o
  10   2  13    402.70    429.45   28.44 o
  12   2  13    189.68    159.56   17.15 o
  14   2  13      1.67     -3.97    6.85 <
 -29   3  13     20.68     34.18    8.95 o
 -27   3  13    123.01    127.19   15.73 o
 -25   3  13   1384.06   1324.30   45.59 o
 -23   3  13   2354.85   2166.25   51.50 o
 -21   3  13    421.10    475.14   25.39 o
 -19   3  13   7933.92   8476.51   99.30 o
 -17   3  13    202.83    238.01   18.68 o
 -15   3  13   2913.18   2800.49   55.55 o
 -13   3  13    763.71    701.54   27.62 o
 -11   3  13    311.05    263.86   13.14 o
  -9   3  13   1638.16   1539.28   29.34 o
  -7   3  13    756.97    762.21   19.59 o
  -5   3  13   4688.42   4511.36   49.78 o
  -3   3  13     92.23    115.82   11.89 o
  -1   3  13    211.55    220.04   17.62 o
   1   3  13    212.53    228.07   18.10 o
   3   3  13   2077.32   2097.90   43.09 o
   5   3  13   1015.63   1042.58   33.39 o
   7   3  13     54.04     91.46   15.02 o
   9   3  13     18.63     12.85   12.33 <
  11   3  13    334.19    373.31   20.33 o
  13   3  13      5.67      5.13    4.96 <
 -28   4  13    159.86    137.70   12.30 o
 -26   4  13    235.62    262.79   18.93 o
 -24   4  13   1879.63   1942.92   48.74 o
 -22   4  13    530.99    542.55   26.87 o
 -20   4  13    395.05    403.50   24.03 o
 -18   4  13    867.41    847.08   38.13 o
 -16   4  13    555.49    586.48   27.99 o
 -14   4  13      3.32     -2.30   10.08 <
 -12   4  13   1888.00   1776.58   45.59 o
 -10   4  13     29.13     26.29    7.26 o
  -8   4  13     38.48     60.04    9.69 o
  -6   4  13   2230.53   2281.20   38.21 o
  -4   4  13    593.33    543.35   23.61 o
  -2   4  13    125.02     76.92   14.21 o
   0   4  13     49.07     40.76   16.79 <
   2   4  13    128.75    116.75   21.75 o
   4   4  13     37.34     33.77   11.64 <
   6   4  13     54.64     56.43   12.55 o
   8   4  13   1279.51   1311.28   35.15 o
  10   4  13    869.60    928.27   34.76 o
  12   4  13     65.86     58.15   10.36 o
 -27   5  13   2407.31   2411.40   46.84 o
 -25   5  13    159.60    151.90   14.16 o
 -23   5  13    300.94    311.98   20.87 o
 -21   5  13      3.69      4.35   12.51 <
 -19   5  13    462.03    464.98   23.80 o
 -17   5  13    638.88    629.34   30.51 o
 -15   5  13     24.35     24.32   11.36 <
 -13   5  13      5.38    -14.16    8.82 <
 -11   5  13     97.79    135.41   14.95 o
  -9   5  13    539.47    548.49   24.66 o
  -7   5  13   1107.31   1124.33   30.77 o
  -5   5  13      0.82     13.12    9.92 <
  -3   5  13  10348.00  11125.30  105.71 o
  -1   5  13    454.45    419.44   31.55 o
   1   5  13    137.14     94.29   19.64 o
   3   5  13   1392.37   1490.10   45.67 o
   5   5  13    728.92    771.41   30.82 o
   7   5  13    202.62    194.00   18.77 o
   9   5  13    750.52    771.99   25.89 o
  11   5  13    184.81    159.02   15.21 o
 -26   6  13   2523.95   2727.43   83.47 o
 -24   6  13    462.66    401.89   22.38 o
 -22   6  13    323.06    283.16   22.92 o
 -20   6  13     89.85     92.17   13.51 o
 -18   6  13     14.10      5.01   10.95 <
 -16   6  13    676.13    663.47   31.45 o
 -14   6  13   2535.91   2284.24   54.67 o
 -12   6  13      0.39     20.03   10.79 <
 -10   6  13    345.73    277.02   23.81 o
  -8   6  13   1145.73   1283.10   38.66 o
  -6   6  13   1576.83   1651.98   42.54 o
  -4   6  13    114.16    104.50   15.84 o
  -2   6  13     94.67     84.83   15.77 o
   0   6  13   2424.52   2350.94   55.26 o
   2   6  13    868.96    955.15   52.26 o
   4   6  13      6.58      9.87   10.21 <
   6   6  13   1075.35   1216.69   49.78 o
   8   6  13      5.83     -5.24    9.20 <
 -23   7  13   2729.71   3141.61   90.37 o
 -21   7  13    329.98    288.65   24.79 o
 -19   7  13   1467.44   1391.85   42.73 o
 -17   7  13     59.88     44.18   13.32 o
 -15   7  13    184.64    207.72   21.01 o
 -13   7  13     16.07     13.99   12.52 <
 -11   7  13    371.07    328.99   21.34 o
  -9   7  13    700.65    790.65   30.54 o
  -7   7  13   2046.84   2075.39   41.72 o
  -5   7  13    122.07    104.99   14.13 o
  -3   7  13   1723.08   1800.03   47.47 o
  -1   7  13    272.85    303.14   20.95 o
   1   7  13   1260.34   1297.53   37.94 o
   3   7  13     13.94     -0.36   11.67 <
   5   7  13    423.52    387.95   28.68 o
   7   7  13      1.36     -6.30    9.61 <
 -18   8  13     54.71     50.05   13.07 o
 -16   8  13    246.39    191.45   17.91 o
 -14   8  13     25.82     18.10   11.39 <
 -12   8  13    302.15    311.62   23.72 o
 -10   8  13    503.95    523.73   25.69 o
  -8   8  13      1.77     -4.17    9.43 <
  -6   8  13     19.14     15.32    9.13 <
  -4   8  13     90.79     90.21   13.64 o
  -2   8  13      7.74     19.59    8.46 <
   0   8  13    757.91    728.44   25.80 o
   2   8  13    108.27     92.40   12.10 o
   4   8  13   2874.05   3085.51   62.46 o
 -15   9  13    186.80    157.64   21.70 o
 -13   9  13      1.03      7.62   11.17 <
 -11   9  13    218.26    309.76   25.01 o
  -9   9  13     13.47      7.29   10.02 <
  -7   9  13    189.32    245.49   21.88 o
  -5   9  13     14.10      5.18   11.50 <
  -3   9  13    203.93    170.71   17.54 o
 -30   0  14     34.57     29.83   16.52 <
 -28   0  14   1657.79   1649.46   77.80 o
 -26   0  14     32.06     45.17   14.98 o
 -24   0  14   2892.94   2930.02   77.11 o
 -22   0  14    283.72    262.07   20.95 o
 -20   0  14     19.97     37.96   10.35 o
 -18   0  14   4513.54   4508.45   74.04 o
 -16   0  14   1505.80   1555.58   37.44 o
 -14   0  14   1097.89   1092.58   28.57 o
 -12   0  14    142.64     95.22   10.32 o
 -10   0  14    669.10    644.31   24.14 o
  -8   0  14     99.77    100.15   10.14 o
  -6   0  14   3095.76   3245.62   54.89 o
  -4   0  14   4053.95   3967.08   62.19 o
  -2   0  14      7.28      1.37    9.99 <
   0   0  14    752.24    744.08   35.18 o
   2   0  14    407.74    478.91   29.47 o
   4   0  14   1550.40   1585.76   44.22 o
   6   0  14   1903.63   1926.56   49.42 o
   8   0  14  20710.00  22215.40  189.51 o
  10   0  14   3202.91   3359.53   69.91 o
  12   0  14   1524.00   1432.26   68.82 o
 -31   1  14    656.85    655.77   23.53 o
 -29   1  14     47.79     61.28   13.91 o
 -27   1  14     90.96     81.24   13.51 o
 -25   1  14    166.89    167.37   14.93 o
 -23   1  14    198.32    189.56   17.06 o
 -21   1  14     49.63     53.78    9.21 o
 -19   1  14    608.97    531.40   20.13 o
 -17   1  14    129.15    119.11   10.87 o
 -15   1  14   1271.33   1235.05   26.58 o
 -13   1  14     47.05     34.24    7.07 o
 -11   1  14   2770.43   2736.47   40.96 o
  -9   1  14    272.52    277.24   13.72 o
  -7   1  14    527.23    587.26   18.05 o
  -5   1  14     16.63     18.16    5.54 o
  -3   1  14     15.95     32.55    7.39 o
  -1   1  14    145.98    200.77   11.18 o
   1   1  14      5.12     13.67   10.38 <
   3   1  14    194.79    177.45   14.91 o
   5   1  14   2828.99   2895.90   45.97 o
   7   1  14   2627.83   2934.11   46.21 o
   9   1  14   2147.46   2271.69   42.00 o
  11   1  14   1232.89   1265.94   41.15 o
  13   1  14     35.55     39.48   11.81 o
 -30   2  14     94.29     97.50    9.76 o
 -28   2  14    458.97    452.09   29.23 o
 -26   2  14   3927.44   4073.61   64.27 o
 -24   2  14    369.45    385.64   22.93 o
 -22   2  14   6085.45   6539.44   86.16 o
 -20   2  14    249.97    255.05   17.53 o
 -18   2  14      6.67     24.22   11.92 <
 -16   2  14    262.04    277.91   16.99 o
 -14   2  14     46.12     83.09    9.45 o
 -12   2  14      2.81      3.98    6.11 <
 -10   2  14   1734.89   1776.29   31.40 o
  -8   2  14     28.78     20.10    5.47 o
  -6   2  14    292.82    265.19   12.19 o
  -4   2  14   1006.73   1031.30   25.14 o
  -2   2  14    196.68    239.80   15.14 o
   0   2  14   6051.99   6044.85   67.44 o
   2   2  14    126.72    119.54   11.21 o
   4   2  14    178.98    202.19   16.54 o
   6   2  14    932.91    843.44   27.80 o
   8   2  14      2.27     -8.96   11.20 <
  10   2  14    320.65    298.36   21.97 o
  12   2  14    370.42    336.91   16.77 o
 -29   3  14      2.02      6.77    5.20 <
 -27   3  14   1107.31   1119.14   28.62 o
 -25   3  14   1318.73   1277.67   34.07 o
 -23   3  14   1807.75   1851.81   41.67 o
 -21   3  14    124.17     90.17   12.41 o
 -19   3  14   3075.81   3263.71   62.71 o
 -17   3  14     53.32     58.15   12.16 o
 -15   3  14   1122.53   1227.14   38.89 o
 -13   3  14   2170.14   2240.48   44.33 o
 -11   3  14    314.38    342.58   15.21 o
  -9   3  14     13.39     -8.36    6.41 <
  -7   3  14   1021.49   1014.98   25.03 o
  -5   3  14     12.64     20.99    6.47 o
  -3   3  14   2281.05   2215.04   40.41 o
  -1   3  14    120.31    113.24   17.12 o
   1   3  14    147.68    168.98   16.73 o
   3   3  14    181.19    205.09   15.95 o
   5   3  14     32.87     31.69   11.97 <
   7   3  14    628.04    567.29   29.28 o
   9   3  14     82.08    102.03   13.12 o
  11   3  14      6.63     26.47    9.62 <
 -28   4  14    122.31    151.95   14.22 o
 -26   4  14      4.34     15.14    9.53 <
 -24   4  14     61.20     74.45   13.91 o
 -22   4  14     56.82     45.61   12.49 o
 -20   4  14    118.42    121.32   15.04 o
 -18   4  14     29.58     20.63   15.88 <
 -16   4  14    222.69    166.77   19.72 o
 -14   4  14     46.93     44.37   13.91 o
 -12   4  14   1210.52   1098.55   41.78 o
 -10   4  14   5402.56   5673.57   71.33 o
  -8   4  14    233.76    225.69   15.97 o
  -6   4  14    704.43    765.36   28.51 o
  -4   4  14    132.10    115.49   14.24 o
  -2   4  14   1141.26   1202.39   47.78 o
   0   4  14     31.52     74.54   19.15 o
   2   4  14    293.37    288.80   24.18 o
   4   4  14    701.18    656.14   29.78 o
   6   4  14    439.10    419.01   25.66 o
   8   4  14     52.54     27.50   10.21 <
  10   4  14    698.73    714.42   27.80 o
 -27   5  14   1854.67   1846.13   41.61 o
 -25   5  14      0.29      0.87    9.92 <
 -23   5  14     18.61     28.35   14.47 <
 -21   5  14    504.52    473.36   26.62 o
 -19   5  14      2.98     -9.20   14.03 <
 -17   5  14     74.55     67.28   14.27 o
 -15   5  14   1677.87   1491.89   45.44 o
 -13   5  14     55.83     34.90   14.05 <
 -11   5  14   1770.42   1643.72   46.68 o
  -9   5  14   2266.86   2396.13   49.75 o
  -7   5  14   2153.53   2131.99   47.34 o
  -5   5  14     98.45    100.01   14.85 o
  -3   5  14     70.03     63.17   13.45 o
  -1   5  14     35.54     18.58   18.96 <
   1   5  14    525.80    450.57   32.99 o
   3   5  14   2814.95   2819.03   60.21 o
   5   5  14    198.24    136.71   17.31 o
   7   5  14    145.45    141.19   18.36 o
   9   5  14      1.60      2.44    7.81 <
 -24   6  14    206.16    209.48   14.66 o
 -22   6  14    159.52    146.22   17.72 o
 -20   6  14      5.06      3.87   12.13 <
 -18   6  14   2113.42   1955.16   48.63 o
 -16   6  14     96.06     62.60   16.51 o
 -14   6  14   1243.71   1092.69   38.79 o
 -12   6  14      0.23     -8.74   11.75 <
 -10   6  14    607.90    595.75   28.18 o
  -8   6  14   2296.80   2294.80   50.38 o
  -6   6  14   2989.45   3084.42   62.78 o
  -4   6  14    243.01    202.55   18.35 o
  -2   6  14    155.66    154.17   18.80 o
   0   6  14     37.48     29.33   20.54 <
   2   6  14    790.45    835.71   32.43 o
   4   6  14    680.95    695.93   31.28 o
   6   6  14    196.97    199.28   20.33 o
   8   6  14     60.55     41.41   12.90 o
 -23   7  14    401.47    404.24   33.03 o
 -21   7  14     16.34     13.20   12.22 <
 -19   7  14    529.85    496.30   33.34 o
 -17   7  14      9.25     -2.66   11.83 <
 -15   7  14    900.11    889.29   31.97 o
 -13   7  14    216.30    233.03   19.78 o
 -11   7  14   1041.07    951.53   35.20 o
  -9   7  14     32.94     27.23   11.40 <
  -7   7  14    819.16    869.02   29.55 o
  -5   7  14      0.01     26.24   11.13 <
  -3   7  14    125.52    124.99   15.02 o
  -1   7  14      0.04     -2.49    9.75 <
   1   7  14      3.13      8.00    8.98 <
   3   7  14    229.38    190.91   22.02 o
   5   7  14     57.52     89.22   14.21 o
 -18   8  14      4.07     13.56   10.44 <
 -16   8  14      0.58      3.91    9.51 <
 -14   8  14      1.26     -0.79    9.86 <
 -12   8  14    388.82    405.92   24.38 o
 -10   8  14    125.82    167.95   14.74 o
  -8   8  14     11.06      3.64    8.57 <
  -6   8  14    540.43    509.16   22.79 o
  -4   8  14    771.78    702.34   26.08 o
  -2   8  14    248.37    271.09   16.66 o
   0   8  14     27.32     15.31    7.76 <
   2   8  14    284.25    336.82   21.95 o
 -13   9  14    290.60    313.52   21.03 o
 -11   9  14    618.10    711.64   32.27 o
  -9   9  14      4.77      2.32   10.19 <
  -7   9  14     68.09     96.51   14.32 o
 -31   1  15   1602.85   1571.00   44.73 o
 -29   1  15      9.63      0.55    7.64 <
 -27   1  15    982.28   1036.21   35.81 o
 -25   1  15    632.35    570.91   25.61 o
 -23   1  15   8374.60   9126.48   97.43 o
 -21   1  15    135.01     93.43   12.99 o
 -19   1  15      0.46     13.54    7.75 <
 -17   1  15    607.91    586.66   18.85 o
 -15   1  15   3179.61   3132.69   40.73 o
 -13   1  15    775.93    816.04   23.77 o
 -11   1  15    391.08    401.12   17.54 o
  -9   1  15    351.87    351.31   15.45 o
  -7   1  15   1258.37   1305.07   27.50 o
  -5   1  15    427.11    440.56   15.23 o
  -3   1  15   1232.36   1244.36   26.68 o
  -1   1  15    698.82    650.51   21.48 o
   1   1  15    132.13    127.85   15.01 o
   3   1  15    569.23    547.67   22.84 o
   5   1  15    586.15    530.38   21.17 o
   7   1  15    306.15    288.78   15.83 o
   9   1  15     88.70     89.06   12.77 o
  11   1  15   1556.31   1582.07   41.11 o
 -30   2  15    519.94    437.99   26.00 o
 -28   2  15      2.55      7.98    8.11 <
 -26   2  15   1164.93   1100.58   30.33 o
 -24   2  15    266.58    296.25   20.14 o
 -22   2  15   6917.89   7066.26   71.68 o
 -20   2  15    365.73    429.49   20.35 o
 -18   2  15     79.11     81.76   11.78 o
 -16   2  15    560.17    603.30   23.10 o
 -14   2  15    248.91    256.38   15.15 o
 -12   2  15    992.31    905.04   28.08 o
 -10   2  15    103.22     85.90   10.96 o
  -8   2  15    846.52    909.23   22.95 o
  -6   2  15    649.80    681.21   21.01 o
  -4   2  15    976.70   1063.95   28.96 o
  -2   2  15    907.72    941.64   28.55 o
   0   2  15    985.48    986.92   32.63 o
   2   2  15      0.04      0.35   10.17 <
   4   2  15    373.59    334.38   20.46 o
   6   2  15    634.50    647.66   24.47 o
   8   2  15    843.79    907.12   31.85 o
  10   2  15     55.94     95.49   12.79 o
 -29   3  15    169.65    171.15   19.50 o
 -27   3  15    802.97    789.85   27.18 o
 -25   3  15   2834.16   2862.44   48.81 o
 -23   3  15    411.57    396.44   19.01 o
 -21   3  15    298.92    310.44   18.54 o
 -19   3  15     75.35     59.20   12.52 o
 -17   3  15   2522.90   2550.38   56.19 o
 -15   3  15    688.25    703.16   30.10 o
 -13   3  15    232.63    191.86   12.25 o
 -11   3  15    461.25    369.80   18.08 o
  -9   3  15    542.71    516.74   19.25 o
  -7   3  15   1120.24   1190.40   28.13 o
  -5   3  15    347.49    347.29   15.86 o
  -3   3  15   4395.26   4556.90   61.09 o
  -1   3  15    824.34    828.68   31.15 o
   1   3  15    525.25    455.50   25.10 o
   3   3  15    451.92    455.57   23.62 o
   5   3  15     22.30     24.54   13.50 <
   7   3  15   1148.05   1039.55   33.42 o
   9   3  15    324.21    307.00   19.75 o
  11   3  15     53.16     55.12   12.69 o
 -28   4  15    443.92    498.07   23.44 o
 -26   4  15     14.44     42.70   14.76 <
 -24   4  15    532.02    503.18   25.14 o
 -22   4  15    495.59    492.33   27.77 o
 -20   4  15    521.41    494.36   27.03 o
 -18   4  15    188.75    171.16   18.96 o
 -16   4  15   2073.07   1896.19   60.26 o
 -14   4  15    310.26    326.72   25.77 o
 -12   4  15   6822.64   7140.90   90.12 o
 -10   4  15   2463.87   2341.13   49.39 o
  -8   4  15  11954.70  12142.90  108.26 o
  -6   4  15   1692.98   1832.69   48.89 o
  -4   4  15   5876.69   6037.39   85.69 o
  -2   4  15   5746.39   6153.50  104.67 o
   0   4  15   5576.70   6097.59   90.65 o
   2   4  15   1034.75    944.32   37.18 o
   4   4  15    200.62    139.95   19.47 o
   6   4  15    192.58    211.34   15.37 o
   8   4  15    285.46    297.55   19.26 o
  10   4  15     10.04     12.10    8.61 <
 -27   5  15    397.75    412.46   21.26 o
 -25   5  15     11.73     31.10   12.55 <
 -23   5  15     36.42     61.50   13.06 o
 -21   5  15    589.04    581.80   33.75 o
 -19   5  15    410.23    404.87   31.39 o
 -17   5  15      0.60      5.47   13.17 <
 -15   5  15   2317.05   2283.03   55.33 o
 -13   5  15    516.63    571.06   26.21 o
 -11   5  15   4353.44   4739.21   69.00 o
  -9   5  15   3674.71   3636.36   60.60 o
  -7   5  15   4896.27   5230.97   72.01 o
  -5   5  15    222.97    221.23   17.83 o
  -3   5  15      7.30      6.24   17.69 <
  -1   5  15     26.05     23.58   17.66 <
   1   5  15    122.27     79.11   17.37 o
   3   5  15    243.69    185.01   25.53 o
   5   5  15   1292.50   1327.33   40.48 o
   7   5  15      7.84      1.18    6.82 <
 -24   6  15      0.48     -6.02    8.27 <
 -22   6  15     89.85     68.46   19.01 o
 -20   6  15      1.79    -13.04   18.25 <
 -18   6  15      0.37    -10.24   12.06 <
 -16   6  15     40.41     60.24   15.51 o
 -14   6  15    283.53    245.77   18.69 o
 -12   6  15    859.66    764.30   28.98 o
 -10   6  15     89.35     77.30   15.62 o
  -8   6  15     43.37     49.66   15.43 o
  -6   6  15    360.68    351.68   19.56 o
  -4   6  15      1.69     18.47   13.21 <
  -2   6  15    237.53    193.91   23.42 o
   0   6  15     10.00      7.07   12.96 <
   2   6  15    183.71    164.71   16.22 o
   4   6  15      9.85      4.96   10.35 <
   6   6  15    252.40    246.51   13.69 o
 -21   7  15    845.00    845.98   25.84 o
 -19   7  15     52.24     47.50   11.70 o
 -17   7  15     42.34     56.15   10.65 o
 -15   7  15    151.01    159.57   15.81 o
 -13   7  15    317.20    340.58   21.92 o
 -11   7  15    921.29    991.47   35.20 o
  -9   7  15    505.83    446.29   24.22 o
  -7   7  15    241.48    225.25   17.92 o
  -5   7  15    411.69    375.24   22.25 o
  -3   7  15   1402.28   1313.50   37.15 o
  -1   7  15      0.65     13.83   10.88 <
   1   7  15      1.67     -7.29    8.74 <
   3   7  15      6.12      7.59    9.17 <
 -18   8  15    191.38    175.49   14.08 o
 -16   8  15    359.85    362.19   20.51 o
 -14   8  15    410.31    458.84   24.63 o
 -12   8  15      0.86     15.78    9.21 <
 -10   8  15     58.10     63.58    9.78 o
  -8   8  15    624.13    593.31   28.36 o
  -6   8  15    458.13    445.74   20.14 o
  -4   8  15    636.63    598.05   22.41 o
  -2   8  15     14.02     -0.91    8.22 <
   0   8  15    185.96    152.55   23.01 o
 -30   0  16    966.39    901.40   54.82 o
 -28   0  16    588.94    554.39   33.29 o
 -26   0  16    290.85    313.54   28.81 o
 -24   0  16   1700.24   1741.27   51.88 o
 -22   0  16     32.11     33.25   18.14 <
 -20   0  16    323.89    325.32   23.97 o
 -18   0  16    133.05    140.44   13.20 o
 -16   0  16   1255.38   1088.38   35.75 o
 -14   0  16    349.61    371.40   22.46 o
 -12   0  16  12340.70  13216.60  120.53 o
 -10   0  16     67.12     40.48   10.05 o
  -8   0  16      0.01     -2.20    9.62 <
  -6   0  16    260.20    245.77   19.43 o
  -4   0  16  28981.40  28602.80  207.53 o
  -2   0  16    638.72    613.45   28.18 o
   0   0  16   6484.28   6748.23  100.84 o
   2   0  16   3822.86   3960.47   69.34 o
   4   0  16   1210.59   1329.59   41.28 o
   6   0  16  10857.20  11293.50  129.90 o
   8   0  16     68.43     60.26   12.91 o
  10   0  16    111.58     80.57   19.58 o
 -31   1  16    142.03    146.38   15.72 o
 -29   1  16     11.14      9.28   13.48 <
 -27   1  16    622.93    638.87   30.25 o
 -25   1  16    566.08    581.89   21.26 o
 -23   1  16    452.06    438.68   21.89 o
 -21   1  16    206.90    210.30   14.73 o
 -19   1  16    928.22    943.40   25.66 o
 -17   1  16    354.05    419.96   16.71 o
 -15   1  16    746.79    735.17   22.77 o
 -13   1  16    916.79    911.09   24.62 o
 -11   1  16    113.45     93.44   10.77 o
  -9   1  16     15.03     31.94    7.94 o
  -7   1  16    329.02    382.80   14.93 o
  -5   1  16   1593.79   1751.79   29.81 o
  -3   1  16    571.22    601.42   21.67 o
  -1   1  16   1041.24   1129.50   37.78 o
   1   1  16    335.20    306.85   17.40 o
   3   1  16     56.65     47.20    9.75 o
   5   1  16     58.98     58.16   10.21 o
   7   1  16    344.93    333.64   16.96 o
   9   1  16    503.91    453.80   19.88 o
 -30   2  16   1021.48   1030.12   36.70 o
 -28   2  16      2.60     -5.61    9.50 <
 -26   2  16    987.79   1001.09   33.64 o
 -24   2  16    962.32    969.25   35.69 o
 -22   2  16    330.34    306.40   19.23 o
 -20   2  16   1323.12   1374.28   37.85 o
 -18   2  16     30.92     21.01    9.02 <
 -16   2  16   1042.31   1123.34   31.06 o
 -14   2  16     79.62     75.17   10.36 o
 -12   2  16   3518.90   3366.78   50.16 o
 -10   2  16    148.54    108.67   11.72 o
  -8   2  16    496.89    450.46   17.73 o
  -6   2  16     19.53     11.73    7.95 <
  -4   2  16   3463.97   3519.33   49.74 o
  -2   2  16    367.01    349.90   18.98 o
   0   2  16    762.75    686.03   38.87 o
   2   2  16    606.49    516.69   28.03 o
   4   2  16    234.94    219.39   17.61 o
   6   2  16    246.74    214.49   16.03 o
   8   2  16   1144.23   1141.03   31.92 o
  10   2  16    149.43    112.70   11.80 o
 -29   3  16    187.61    184.06   19.03 o
 -27   3  16    649.39    622.29   22.38 o
 -25   3  16     67.13     76.94   13.14 o
 -23   3  16    761.23    748.99   27.06 o
 -21   3  16      1.74     12.68    9.70 <
 -19   3  16     98.91     83.25   13.34 o
 -17   3  16    588.51    583.07   25.45 o
 -15   3  16    426.97    408.49   19.72 o
 -13   3  16   2046.32   2104.23   37.78 o
 -11   3  16   1609.37   1623.04   35.40 o
  -9   3  16    238.52    215.40   14.69 o
  -7   3  16     92.97     75.44   10.35 o
  -5   3  16    366.49    344.61   16.51 o
  -3   3  16    799.31    796.73   30.46 o
  -1   3  16     44.52     43.42   12.60 o
   1   3  16    235.98    173.09   20.13 o
   3   3  16     36.01     29.36   21.86 <
   5   3  16    642.98    584.63   26.21 o
   7   3  16     75.41     68.81    9.80 o
   9   3  16    452.76    492.25   27.83 o
 -28   4  16     18.75     13.09    9.64 <
 -26   4  16    289.35    264.13   21.56 o
 -24   4  16      8.28      7.95   10.62 <
 -22   4  16     98.20    128.70   17.94 o
 -20   4  16    222.02    211.83   17.56 o
 -18   4  16    338.85    396.21   21.58 o
 -16   4  16    322.59    342.74   24.21 o
 -14   4  16    662.21    638.29   29.92 o
 -12   4  16   7980.88   8277.18   91.68 o
 -10   4  16    100.68     71.08   12.99 o
  -8   4  16  16350.70  17022.00  127.63 o
  -6   4  16   1370.73   1433.98   43.59 o
  -4   4  16    433.83    558.36   34.73 o
  -2   4  16    273.16    327.21   29.50 o
   0   4  16   3617.68   3416.33   68.01 o
   2   4  16    661.76    677.59   36.16 o
   4   4  16   2263.39   2033.40   53.94 o
   6   4  16     10.68     14.93   10.32 <
   8   4  16     19.22     34.68   11.99 <
 -27   5  16    471.67    520.44   28.02 o
 -25   5  16    112.16    113.79   20.60 o
 -23   5  16    142.72    141.37   14.16 o
 -21   5  16      1.33     -6.33   12.14 <
 -19   5  16     10.49     16.24   16.68 <
 -17   5  16     20.46      9.21   17.72 <
 -15   5  16    224.89    241.25   18.82 o
 -13   5  16   1965.22   2034.65   47.26 o
 -11   5  16    792.80    791.96   30.07 o
  -9   5  16   2121.13   2220.93   47.70 o
  -7   5  16   2786.84   2855.06   53.15 o
  -5   5  16   4662.42   4784.08   76.62 o
  -3   5  16    234.30    245.03   26.29 o
  -1   5  16    642.80    607.55   30.54 o
   1   5  16     27.71      4.84   12.06 <
   3   5  16     45.67     16.52   14.13 <
   5   5  16     51.22     60.30    8.77 o
   7   5  16      3.09     22.99    7.75 <
 -24   6  16     23.55     35.29    8.58 o
 -22   6  16      1.34    -10.25   11.97 <
 -20   6  16    151.56    213.01   15.56 o
 -18   6  16    156.68    132.58   17.12 o
 -16   6  16    167.59    183.57   15.01 o
 -14   6  16      6.26      7.20   11.09 <
 -12   6  16    551.39    695.56   32.62 o
 -10   6  16    653.50    617.55   30.70 o
  -8   6  16     50.82     45.80   13.18 o
  -6   6  16    160.39    165.31   17.14 o
  -4   6  16     26.63     33.94   15.07 <
  -2   6  16    794.86    778.57   45.26 o
   0   6  16    252.26    242.08   21.28 o
   2   6  16      0.17     17.23   10.21 <
   4   6  16     23.55     27.64    8.73 o
 -21   7  16      0.07     -1.18    7.39 <
 -19   7  16     26.31     50.81    9.06 o
 -17   7  16     33.07     41.97    9.32 o
 -15   7  16     40.84     16.71    9.20 <
 -13   7  16    236.53    298.56   19.69 o
 -11   7  16    114.04    136.88   14.90 o
  -9   7  16     98.95     67.42   10.44 o
  -7   7  16     31.21     42.78   10.54 o
  -5   7  16    264.05    268.61   18.38 o
  -3   7  16     10.95     20.16    9.28 <
  -1   7  16      0.02     -6.52    7.72 <
   1   7  16    246.12    302.43   23.06 o
 -16   8  16    224.94    147.62   13.37 o
 -14   8  16    486.51    568.74   24.62 o
 -12   8  16    107.99    137.90   13.18 o
 -10   8  16      0.35     -4.17    6.91 <
  -8   8  16    352.11    348.05   20.33 o
  -6   8  16   1362.37   1361.80   36.52 o
  -4   8  16    249.32    218.26   19.84 o
 -29   1  17     41.29     26.13   12.88 <
 -27   1  17     88.91     77.71   18.80 o
 -25   1  17    214.46    194.76   17.31 o
 -23   1  17      0.57      8.85   11.43 <
 -21   1  17   2504.44   2612.18   46.07 o
 -19   1  17    100.38     65.94    9.91 o
 -17   1  17     85.24     62.32   11.69 o
 -15   1  17   1265.01   1361.93   31.78 o
 -13   1  17    533.47    530.44   20.46 o
 -11   1  17   3154.23   3152.63   43.18 o
  -9   1  17    557.27    546.60   17.75 o
  -7   1  17   1004.72    980.08   23.67 o
  -5   1  17   1309.77   1251.65   28.70 o
  -3   1  17   1591.61   1567.58   41.12 o
  -1   1  17   5523.64   5770.64  102.72 o
   1   1  17    311.29    287.73   15.97 o
   3   1  17    137.68    134.18   12.52 o
   5   1  17    255.36    254.82   14.27 o
   7   1  17     17.49      7.17    8.38 <
   9   1  17    638.24    601.41   22.90 o
 -30   2  17     56.90     50.82   20.96 <
 -28   2  17    532.62    520.52   25.17 o
 -26   2  17    172.22    158.36   15.73 o
 -24   2  17    529.44    562.98   27.36 o
 -22   2  17   1138.46   1111.97   34.33 o
 -20   2  17   1060.66   1151.85   31.56 o
 -18   2  17     11.77      9.31    8.47 <
 -16   2  17    448.75    456.67   19.95 o
 -14   2  17    305.43    306.75   17.81 o
 -12   2  17    101.78    105.74   11.84 o
 -10   2  17     25.38     24.29   10.13 <
  -8   2  17     80.41     59.23    9.07 o
  -6   2  17   1113.25   1222.17   29.83 o
  -4   2  17      1.16      4.33    8.38 <
  -2   2  17    343.32    347.40   20.77 o
   0   2  17    441.92    432.04   32.18 o
   2   2  17   1320.50   1295.10   36.30 o
   4   2  17   1270.59   1249.57   30.84 o
   6   2  17    701.81    770.96   26.49 o
   8   2  17   2061.62   2000.36   42.59 o
 -29   3  17      0.88    -15.31   17.66 <
 -27   3  17    165.85    199.24   13.17 o
 -25   3  17     43.45     35.92   10.39 o
 -23   3  17   1414.65   1368.65   35.64 o
 -21   3  17    670.07    659.51   27.04 o
 -19   3  17     15.67      4.65    8.54 <
 -17   3  17    713.95    775.50   29.33 o
 -15   3  17   2845.75   2795.81   52.89 o
 -13   3  17   9133.03   9176.27   83.66 o
 -11   3  17   9013.31   9118.74   86.23 o
  -9   3  17    723.98    656.03   23.73 o
  -7   3  17   5830.95   5899.72   62.15 o
  -5   3  17   1779.95   1981.02   37.28 o
  -3   3  17   1380.78   1354.79   38.76 o
  -1   3  17     11.57      0.69   12.79 <
   1   3  17   1702.33   1539.61   44.89 o
   3   3  17    227.10    230.16   29.37 o
   5   3  17      0.01     -4.03   10.73 <
   7   3  17     16.65      2.49    8.11 <
 -28   4  17     82.92     81.35   13.83 o
 -26   4  17    128.55    132.91   15.34 o
 -24   4  17    269.03    246.27   19.31 o
 -22   4  17     26.70     16.71   12.21 <
 -20   4  17   1627.01   1677.64   46.85 o
 -18   4  17    241.49    245.42   22.02 o
 -16   4  17   2723.84   2874.80   60.81 o
 -14   4  17     14.26      9.28   11.95 <
 -12   4  17   4101.12   3895.34   63.52 o
 -10   4  17   7733.67   8045.02   80.42 o
  -8   4  17   3696.54   4039.39   63.11 o
  -6   4  17    192.56    186.61   19.61 o
  -4   4  17   4828.45   4820.60   92.07 o
  -2   4  17    372.15    340.15   25.56 o
   0   4  17    124.61    140.61   18.00 o
   2   4  17    161.23     98.64   17.89 o
   4   4  17    222.42    174.60   19.20 o
   6   4  17      7.70     12.62    9.13 <
 -25   5  17    461.78    533.24   31.69 o
 -23   5  17    543.28    611.19   26.74 o
 -21   5  17     81.39     64.18   14.54 o
 -19   5  17    953.72   1073.07   39.26 o
 -17   5  17    118.73     88.81   15.45 o
 -15   5  17    615.73    622.60   27.86 o
 -13   5  17    423.30    389.39   22.82 o
 -11   5  17    573.25    574.27   26.70 o
  -9   5  17     99.47    103.44   14.66 o
  -7   5  17   2587.07   2540.42   56.13 o
  -5   5  17    138.17    131.74   20.17 o
  -3   5  17     20.71     10.13   13.09 <
  -1   5  17     15.30     10.43   11.37 <
   1   5  17      3.75     20.19   12.95 <
   3   5  17     10.08     -6.28    8.77 <
   5   5  17     34.16     47.80   11.09 o
 -24   6  17     37.70     18.71   10.13 <
 -22   6  17     10.97     17.73   11.56 <
 -20   6  17    404.20    390.13   21.61 o
 -18   6  17    189.05    194.44   15.48 o
 -16   6  17    780.98    827.49   28.73 o
 -14   6  17    328.62    352.30   20.41 o
 -12   6  17     19.27     30.21   13.58 <
 -10   6  17    506.47    525.54   27.25 o
  -8   6  17    166.68    213.81   18.16 o
  -6   6  17    321.15    306.17   31.34 o
  -4   6  17     97.48    101.66   16.55 o
  -2   6  17     47.98     49.37   12.00 o
   0   6  17    422.12    439.42   24.00 o
   2   6  17    252.70    273.42   20.69 o
 -21   7  17     27.15     35.04    9.84 o
 -19   7  17    498.63    515.76   30.66 o
 -17   7  17    127.42    142.12   14.10 o
 -15   7  17     45.56     33.07    8.22 o
 -13   7  17     14.05     13.50    9.97 <
 -11   7  17      0.04     -4.16    8.39 <
  -9   7  17    126.79     95.08   12.08 o
  -7   7  17    121.95    124.29   13.92 o
  -5   7  17      6.15      2.57    8.90 <
  -3   7  17      8.53      2.13    8.66 <
  -1   7  17    104.22    105.36   14.76 o
 -14   8  17    126.15    141.87   15.61 o
 -12   8  17    325.31    265.91   20.77 o
 -10   8  17      2.83      8.80    6.72 <
  -8   8  17      5.57     -6.35    9.17 <
  -6   8  17      0.02     31.03   14.93 <
 -30   0  18    156.32    177.70   27.10 o
 -28   0  18    450.70    486.14   46.13 o
 -26   0  18   2400.97   2669.35  111.19 o
 -24   0  18   3301.87   3528.22   91.39 o
 -22   0  18   1685.71   1817.75   69.71 o
 -20   0  18    411.98    419.33   38.00 o
 -18   0  18   1268.78   1296.33   47.80 o
 -16   0  18   7228.01   7553.14  113.92 o
 -14   0  18    564.42    579.36   34.19 o
 -12   0  18   1645.14   1694.00   55.39 o
 -10   0  18    386.24    340.30   23.07 o
  -8   0  18   1617.01   1667.09   47.09 o
  -6   0  18   4423.19   4517.49   87.71 o
  -4   0  18    412.90    415.80   30.90 o
  -2   0  18    770.46    923.88   46.85 o
   0   0  18     71.65     58.67   12.69 o
   2   0  18     94.44     66.78   12.51 o
   4   0  18   2957.86   3139.15   63.78 o
   6   0  18    476.26    482.77   24.02 o
 -29   1  18    549.72    581.25   32.11 o
 -27   1  18    220.47    169.75   21.88 o
 -25   1  18    111.75     99.84   16.60 o
 -23   1  18      0.19    -11.18   11.95 <
 -21   1  18   1642.11   1719.39   37.63 o
 -19   1  18   1304.66   1385.28   34.77 o
 -17   1  18     68.67     93.24   12.74 o
 -15   1  18    551.13    559.54   21.78 o
 -13   1  18    239.47    245.74   16.02 o
 -11   1  18    177.59    197.37   14.54 o
  -9   1  18     45.61     47.04    8.13 o
  -7   1  18      0.40      5.64    8.47 <
  -5   1  18    579.26    585.09   27.34 o
  -3   1  18    226.20    275.68   25.69 o
  -1   1  18    313.25    360.85   22.11 o
   1   1  18    435.66    520.66   19.67 o
   3   1  18    764.61    679.52   23.20 o
   5   1  18    137.26    123.13   11.88 o
   7   1  18    817.15    736.87   22.38 o
 -30   2  18   2476.78   2493.33   85.94 o
 -28   2  18    198.85    250.23   22.87 o
 -26   2  18      6.60     -3.10    9.13 <
 -24   2  18    175.30    172.47   18.27 o
 -22   2  18     13.78     12.11   12.17 <
 -20   2  18   3102.14   3072.67   49.59 o
 -18   2  18    214.72    225.86   15.78 o
 -16   2  18   3542.98   3450.50   50.29 o
 -14   2  18    640.89    643.77   25.20 o
 -12   2  18    515.90    487.13   24.00 o
 -10   2  18    103.91     85.50   11.61 o
  -8   2  18   2559.95   2603.14   39.88 o
  -6   2  18    440.44    438.90   18.30 o
  -4   2  18    345.98    291.60   17.66 o
  -2   2  18      4.25     22.27   14.51 <
   0   2  18   1963.07   1852.36   58.37 o
   2   2  18      3.25      0.43    9.29 <
   4   2  18    386.21    312.62   19.75 o
   6   2  18    731.59    811.69   29.12 o
 -29   3  18    639.93    627.23   45.85 o
 -27   3  18     85.25     92.89   14.21 o
 -25   3  18    756.18    802.89   29.66 o
 -23   3  18     41.63     50.59   10.74 o
 -21   3  18    478.14    469.33   23.25 o
 -19   3  18    196.13    185.42   15.54 o
 -17   3  18    348.67    312.59   19.56 o
 -15   3  18   3092.61   3125.81   56.23 o
 -13   3  18   4502.60   4494.56   61.14 o
 -11   3  18    200.59    181.98   14.69 o
  -9   3  18      9.48     18.11    9.04 <
  -7   3  18   1622.43   1608.08   33.70 o
  -5   3  18   1515.07   1560.92   41.14 o
  -3   3  18    484.31    439.82   21.97 o
  -1   3  18      0.06     -4.85   13.02 <
   1   3  18    234.30    210.65   28.98 o
   3   3  18    470.17    517.13   23.97 o
   5   3  18      1.62      4.52    7.69 <
 -26   4  18     59.96     75.53   14.46 o
 -24   4  18    317.10    272.54   21.34 o
 -22   4  18      0.15      9.97   13.91 <
 -20   4  18   1852.63   1955.88   49.23 o
 -18   4  18     44.79     49.64   17.18 <
 -16   4  18      0.01     -8.21   15.67 <
 -14   4  18    430.37    405.56   22.90 o
 -12   4  18   4984.57   4730.88   62.01 o
 -10   4  18   3043.23   3026.98   54.78 o
  -8   4  18  12184.50  12244.50  107.68 o
  -6   4  18    217.04    195.88   22.06 o
  -4   4  18   1862.74   1787.02   48.82 o
  -2   4  18    184.26    164.42   16.52 o
   0   4  18    111.31     70.43   15.40 o
   2   4  18      3.97     16.41   16.80 <
   4   4  18      0.05      1.37    8.08 <
 -25   5  18    371.05    445.53   29.47 o
 -23   5  18    789.53    707.26   26.84 o
 -21   5  18     89.40     92.02   13.94 o
 -19   5  18   1803.92   1750.86   47.12 o
 -17   5  18      3.04     10.46   10.98 <
 -15   5  18    235.68    253.00   19.01 o
 -13   5  18    666.69    568.98   25.69 o
 -11   5  18   4103.60   4229.91   56.32 o
  -9   5  18   6673.99   6940.19   89.66 o
  -7   5  18    305.78    317.45   26.44 o
  -5   5  18    526.25    500.47   27.10 o
  -3   5  18      4.71     17.66   11.58 <
  -1   5  18     13.58    -15.89   13.39 <
   1   5  18      1.36      7.59   11.42 <
   3   5  18     51.87     50.63    8.66 o
 -22   6  18    535.89    558.22   25.23 o
 -20   6  18     39.00    106.06   12.51 o
 -18   6  18    180.31    151.41   16.49 o
 -16   6  18     65.35    107.58   13.14 o
 -14   6  18     28.11     25.73   11.45 <
 -12   6  18   1655.17   1869.34   45.53 o
 -10   6  18     59.12     80.57   12.88 o
  -8   6  18      0.38      9.15   13.94 <
  -6   6  18     59.68    109.66   17.80 o
  -4   6  18      5.76     15.04   10.63 <
  -2   6  18     54.02     35.33    9.61 o
   0   6  18      5.68     -5.51    8.65 <
 -19   7  18    127.85    133.73   15.64 o
 -17   7  18    599.47    653.90   22.88 o
 -15   7  18    661.24    702.82   24.35 o
 -13   7  18     87.99    131.04   12.65 o
 -11   7  18     32.85     54.59    9.59 o
  -9   7  18     12.16     28.93    9.92 <
  -7   7  18      7.44     40.93    9.31 o
  -5   7  18    253.13    247.69   14.74 o
  -3   7  18     64.44     59.31   10.57 o
 -29   1  19     52.34     43.75   10.19 o
 -27   1  19   5014.81   5263.92   99.96 o
 -25   1  19      9.92     24.55   12.44 <
 -23   1  19    542.27    588.76   27.89 o
 -21   1  19   1710.32   1849.28   43.06 o
 -19   1  19    696.11    688.00   28.29 o
 -17   1  19   3732.23   4018.28   65.38 o
 -15   1  19   4327.23   4726.78   71.63 o
 -13   1  19    975.68    960.13   27.58 o
 -11   1  19   2253.25   2194.47   38.29 o
  -9   1  19   2839.83   2925.51   45.81 o
  -7   1  19    268.17    216.59   17.03 o
  -5   1  19    148.52    161.38   18.52 o
  -3   1  19    705.04    684.42   27.28 o
  -1   1  19     30.90     20.25    8.99 <
   1   1  19    514.45    564.68   24.03 o
   3   1  19    311.77    349.95   17.69 o
   5   1  19   2970.56   3029.41   65.00 o
 -28   2  19    717.28    745.45   29.22 o
 -26   2  19    670.79    722.60   31.09 o
 -24   2  19   1153.08   1162.75   42.15 o
 -22   2  19     78.66     85.61   15.02 o
 -20   2  19    274.67    286.09   16.96 o
 -18   2  19     28.95     26.84    8.24 o
 -16   2  19    355.38    353.18   17.72 o
 -14   2  19     40.05     34.48   10.68 o
 -12   2  19   1558.99   1488.43   33.77 o
 -10   2  19      0.97      2.80    9.51 <
  -8   2  19    110.28     76.94   11.20 o
  -6   2  19    194.62    158.34   13.88 o
  -4   2  19    520.05    575.42   29.39 o
  -2   2  19    543.63    526.17   34.03 o
   0   2  19    131.88    178.82   16.25 o
   2   2  19    115.92     92.98   11.51 o
   4   2  19     99.68    106.18   13.54 o
 -27   3  19     17.70     21.67    8.30 <
 -25   3  19    958.67    913.42   30.38 o
 -23   3  19   1249.41   1227.27   33.22 o
 -21   3  19   1437.41   1282.61   31.53 o
 -19   3  19     76.68     37.51   10.05 o
 -17   3  19    331.05    317.92   18.14 o
 -15   3  19   2023.67   1930.54   41.11 o
 -13   3  19    487.98    527.86   24.68 o
 -11   3  19   1165.51   1143.41   34.40 o
  -9   3  19   1344.25   1329.50   33.28 o
  -7   3  19   1033.30   1034.44   24.62 o
  -5   3  19     24.54     25.70   10.87 <
  -3   3  19   1181.60   1097.10   33.33 o
  -1   3  19      0.13    -38.65   19.94 <
   1   3  19    114.83    147.08   14.90 o
   3   3  19    467.82    483.87   23.58 o
 -26   4  19    191.43    195.17   17.42 o
 -24   4  19     47.98     19.25   10.17 <
 -22   4  19      0.00     -9.99   12.00 <
 -20   4  19     10.20      8.36   11.26 <
 -18   4  19    192.82    177.24   17.18 o
 -16   4  19   4144.67   4079.22   73.47 o
 -14   4  19     23.39     21.58   10.84 <
 -12   4  19   4135.90   4148.99   63.15 o
 -10   4  19    133.46    137.21   16.40 o
  -8   4  19    419.24    490.55   27.58 o
  -6   4  19    155.92    137.30   18.14 o
  -4   4  19    224.00    192.66   16.52 o
  -2   4  19    132.59    154.26   20.58 o
   0   4  19     15.97     16.46   16.25 <
   2   4  19    237.56    234.56   16.60 o
 -25   5  19      5.27    -16.35   10.10 <
 -23   5  19     21.03     27.33    8.71 o
 -21   5  19    382.58    393.28   21.72 o
 -19   5  19    297.26    238.82   17.25 o
 -17   5  19    427.81    390.03   24.58 o
 -15   5  19     68.71     69.27   12.96 o
 -13   5  19    705.19    807.79   28.49 o
 -11   5  19    242.10    264.02   24.87 o
  -9   5  19    659.72    782.74   35.94 o
  -7   5  19    408.68    450.24   24.54 o
  -5   5  19   1771.50   1678.25   37.92 o
  -3   5  19    280.24    253.35   21.40 o
  -1   5  19      3.31     -0.72   11.75 <
   1   5  19    105.02    107.29   13.12 o
 -22   6  19    109.85     83.35   14.14 o
 -20   6  19    501.57    486.06   20.57 o
 -18   6  19    174.49    157.30   14.28 o
 -16   6  19     11.20      5.21    9.72 <
 -14   6  19      1.73     -0.05   10.43 <
 -12   6  19    101.34    112.47   12.98 o
 -10   6  19    380.60    312.12   29.77 o
  -8   6  19    175.06    197.32   23.03 o
  -6   6  19      6.44     24.05    9.37 <
  -4   6  19     63.04     39.63   10.98 o
  -2   6  19    248.35    197.28   15.59 o
 -17   7  19    392.87    439.27   33.91 o
 -15   7  19    125.66    139.40   10.33 o
 -13   7  19     15.68     24.10    7.65 o
 -11   7  19     20.52     19.99    7.86 <
  -9   7  19    233.90    245.68   16.95 o
  -7   7  19     47.46     34.68    8.84 o
 -28   0  20   2150.03   2324.97   87.76 o
 -26   0  20    657.56    703.65   58.05 o
 -24   0  20   3755.85   4175.08   95.11 o
 -22   0  20     93.03     73.97   21.32 o
 -20   0  20    238.40    229.22   30.51 o
 -18   0  20      2.39      5.58   14.68 <
 -16   0  20   1015.15   1078.63   46.38 o
 -14   0  20     10.84     17.53   22.74 <
 -12   0  20    312.27    327.93   28.82 o
 -10   0  20     11.82      1.95   12.93 <
  -8   0  20      5.10     12.19   15.39 <
  -6   0  20    139.43    126.97   30.35 o
  -4   0  20     20.18    -17.31   20.62 <
  -2   0  20    119.28    217.04   27.72 o
   0   0  20   1302.95   1368.42   54.71 o
   2   0  20   1516.41   1345.56   74.21 o
   4   0  20    560.40    546.88   41.39 o
 -29   1  20      5.40     -2.47    8.50 <
 -27   1  20   5242.57   5591.57   98.70 o
 -25   1  20    272.79    237.12   21.18 o
 -23   1  20    181.80    186.69   21.55 o
 -21   1  20   2555.76   2685.07   51.09 o
 -19   1  20     61.52     50.45   12.05 o
 -17   1  20   1363.82   1287.17   38.73 o
 -15   1  20   1052.81   1065.04   35.61 o
 -13   1  20    374.20    350.86   18.69 o
 -11   1  20     36.63     36.71   10.77 o
  -9   1  20    217.62    185.01   15.94 o
  -7   1  20    140.18    107.19   16.16 o
  -5   1  20   2539.91   2570.74   57.06 o
  -3   1  20    235.08    179.62   19.21 o
  -1   1  20      2.75     25.78   10.11 <
   1   1  20   1514.59   1673.47   40.02 o
   3   1  20   1009.34    968.74   37.28 o
 -28   2  20   2252.80   2220.71   45.93 o
 -26   2  20    191.44    213.61   16.05 o
 -24   2  20    883.98    942.00   32.54 o
 -22   2  20    116.95    113.88   15.83 o
 -20   2  20    914.85    922.30   26.02 o
 -18   2  20     76.13     57.28   10.43 o
 -16   2  20    783.46    809.55   27.67 o
 -14   2  20    398.25    389.59   20.95 o
 -12   2  20   3573.66   3729.77   56.67 o
 -10   2  20      6.65      6.58   10.21 <
  -8   2  20   1406.36   1386.45   31.83 o
  -6   2  20     35.95     25.10   13.64 <
  -4   2  20    227.56    181.35   16.27 o
  -2   2  20      3.61      8.58    9.83 <
   0   2  20      4.98      1.53    8.74 <
   2   2  20      2.13      3.09    9.04 <
 -27   3  20     87.99    104.23   16.57 o
 -25   3  20   2068.56   2181.84   50.41 o
 -23   3  20     72.41     47.11   10.47 o
 -21   3  20     47.67     24.85    9.34 <
 -19   3  20    199.28    192.99   14.32 o
 -17   3  20     41.39     35.51   10.28 o
 -15   3  20      5.39      8.21    8.99 <
 -13   3  20    331.01    350.03   17.81 o
 -11   3  20    612.16    597.34   23.81 o
  -9   3  20   2750.33   2891.71   41.34 o
  -7   3  20    184.86    172.94   16.21 o
  -5   3  20    228.74    240.57   20.40 o
  -3   3  20     44.58     76.35   24.73 o
  -1   3  20    546.93    547.92   28.16 o
   1   3  20    437.20    385.69   18.80 o
 -26   4  20     17.76     25.48    9.58 <
 -24   4  20   1241.31   1153.69   32.70 o
 -22   4  20     24.54      6.27   11.42 <
 -20   4  20   2837.64   2889.46   50.38 o
 -18   4  20    272.27    278.56   19.23 o
 -16   4  20   1110.26   1031.02   33.01 o
 -14   4  20    868.49    947.77   35.40 o
 -12   4  20   1328.13   1214.07   34.79 o
 -10   4  20    157.19    163.81   15.45 o
  -8   4  20    998.71   1104.85   32.55 o
  -6   4  20      8.88     -2.49    9.37 <
  -4   4  20    630.42    696.31   27.56 o
  -2   4  20    232.00    208.21   19.03 o
   0   4  20    681.58    676.67   25.88 o
 -23   5  20     81.24     73.39    9.86 o
 -21   5  20    202.37    215.64   16.00 o
 -19   5  20    314.87    281.51   16.58 o
 -17   5  20      9.40     -1.24    9.65 <
 -15   5  20     46.56     63.31   12.25 o
 -13   5  20     69.02     99.41   16.58 o
 -11   5  20    859.73    848.26   35.36 o
  -9   5  20    118.21    114.25   14.87 o
  -7   5  20      9.46     11.81    8.61 <
  -5   5  20    311.02    257.33   17.73 o
  -3   5  20      0.53      8.93    8.36 <
  -1   5  20    314.36    315.00   30.66 o
 -20   6  20    238.23    230.79   16.13 o
 -18   6  20    314.88    377.81   18.55 o
 -16   6  20     79.15    108.88   14.47 o
 -14   6  20     26.91     19.20   14.00 <
 -12   6  20    244.81    287.21   24.38 o
 -10   6  20   1172.21   1102.20   36.07 o
  -8   6  20   1700.13   1886.38   38.81 o
  -6   6  20    224.45    212.70   16.32 o
 -27   1  21   1886.24   1818.36   44.10 o
 -25   1  21     15.26     15.77    8.36 <
 -23   1  21     58.93     33.09   11.02 o
 -21   1  21   1666.57   1777.00   46.81 o
 -19   1  21     83.91     98.35   13.89 o
 -17   1  21    212.07    195.45   17.84 o
 -15   1  21    366.94    361.57   20.17 o
 -13   1  21    520.91    446.05   24.25 o
 -11   1  21     49.33     40.40   12.35 o
  -9   1  21      4.31     23.25   13.04 <
  -7   1  21   1341.60   1289.40   45.77 o
  -5   1  21     58.07     20.35   15.45 <
  -3   1  21      8.45     11.47   12.17 <
  -1   1  21    609.61    717.23   32.18 o
   1   1  21     87.90     78.05   12.11 o
 -26   2  21      4.53     -3.04    6.36 <
 -24   2  21      1.27      6.63    9.67 <
 -22   2  21    312.87    350.16   21.37 o
 -20   2  21    125.62    126.36   13.72 o
 -18   2  21      5.50      9.83   11.37 <
 -16   2  21     96.51     95.72   14.87 o
 -14   2  21    373.75    393.85   19.66 o
 -12   2  21      9.19     32.68   10.49 o
 -10   2  21      9.92     22.52   10.25 <
  -8   2  21    495.47    540.06   22.38 o
  -6   2  21   1460.90   1509.17   42.54 o
  -4   2  21     49.18     74.20   16.58 o
  -2   2  21     19.78     11.86   12.73 <
   0   2  21      1.50      1.12   11.69 <
 -25   3  21     35.15     40.15    9.95 o
 -23   3  21      6.45    -18.74    8.22 <
 -21   3  21   1414.37   1493.23   32.16 o
 -19   3  21     80.14     85.17   11.12 o
 -17   3  21     15.54     24.95    9.64 <
 -15   3  21     99.12    118.75   13.80 o
 -13   3  21      0.04     11.26    9.43 <
 -11   3  21      8.90      6.52    9.48 <
  -9   3  21   2117.52   2203.04   51.01 o
  -7   3  21    880.16    992.34   34.32 o
  -5   3  21      6.23     -0.60   12.62 <
  -3   3  21     62.92     50.30   13.59 o
  -1   3  21     40.04     20.76    9.86 <
 -24   4  21    248.63    264.37   19.31 o
 -22   4  21      6.59     15.10    8.50 <
 -20   4  21     67.70     75.12   11.94 o
 -18   4  21     39.31     22.76    9.72 <
 -16   4  21      0.01     11.78   11.36 <
 -14   4  21   2047.34   1948.88   46.85 o
 -12   4  21    777.71    831.14   27.83 o
 -10   4  21    245.96    249.33   19.53 o
  -8   4  21     21.40     26.63   11.92 <
  -6   4  21     75.00     78.21   11.21 o
  -4   4  21     36.23     35.59   11.86 o
  -2   4  21    643.94    725.67   34.19 o
 -21   5  21     57.30     52.32    8.98 o
 -19   5  21      1.76     21.15    8.79 <
 -17   5  21   1557.94   1474.52   37.11 o
 -15   5  21    885.35    878.20   34.49 o
 -13   5  21   3451.41   3130.08   63.38 o
 -11   5  21      0.14    -21.94   10.87 <
  -9   5  21     46.34     41.78   11.56 o
  -7   5  21    647.90    584.00   22.43 o
  -5   5  21   2005.80   1977.74   43.14 o
 -18   6  21     73.61     77.63   13.91 o
 -16   6  21     20.20     39.47   12.69 o
 -14   6  21    500.47    424.51   21.17 o
 -12   6  21     44.91     35.85    9.59 o
 -10   6  21   1188.99   1231.30   34.02 o
  -8   6  21     87.12     99.11   19.39 o
 -28   0  22   3257.98   3383.65   90.92 o
 -26   0  22   1508.65   1678.14   74.76 o
 -24   0  22   3455.70   3529.93   80.32 o
 -22   0  22   2860.55   2927.78   79.64 o
 -20   0  22   1320.72   1271.78   56.74 o
 -18   0  22    744.47    780.03   46.49 o
 -16   0  22    110.21    139.04   25.95 o
 -14   0  22    356.20    376.63   35.20 o
 -12   0  22    126.65    134.22   38.19 o
 -10   0  22   3742.65   3661.89   91.38 o
  -8   0  22     17.86     -5.84   20.63 <
  -6   0  22     77.27     47.17   18.38 <
  -4   0  22    624.11    713.01   39.18 o
  -2   0  22      6.47     -4.95   11.20 <
   0   0  22   1007.84   1019.17   54.51 o
 -27   1  22      0.02    -27.12   10.90 <
 -25   1  22     79.30     75.60   10.69 o
 -23   1  22     25.18     22.47   12.58 <
 -21   1  22   1078.91   1059.56   34.96 o
 -19   1  22     23.02     10.87    9.58 <
 -17   1  22   3449.82   3531.67   53.42 o
 -15   1  22      6.24    -14.57   11.81 <
 -13   1  22    262.00    243.09   21.81 o
 -11   1  22     88.76     66.81   16.52 o
  -9   1  22   1181.01   1070.34   32.16 o
  -7   1  22    616.21    716.16   34.25 o
  -5   1  22    356.16    332.72   20.69 o
  -3   1  22     23.71     38.26    9.06 o
  -1   1  22     62.08     84.29   12.22 o
 -26   2  22    628.49    639.74   25.04 o
 -24   2  22    602.17    567.42   22.98 o
 -22   2  22    175.72    141.19   17.70 o
 -20   2  22    813.83    882.85   28.40 o
 -18   2  22    351.67    404.05   21.42 o
 -16   2  22    513.70    584.95   25.51 o
 -14   2  22    644.74    661.02   26.54 o
 -12   2  22     55.38     65.85   11.28 o
 -10   2  22    552.99    593.23   24.96 o
  -8   2  22     52.75     35.92   14.71 <
  -6   2  22    440.30    439.44   19.94 o
  -4   2  22      3.39     15.32   14.14 <
  -2   2  22    486.92    417.33   27.99 o
 -25   3  22     34.48     34.62   14.02 <
 -23   3  22     31.52      1.01    9.56 <
 -21   3  22    351.50    343.98   19.20 o
 -19   3  22     39.42     46.68    9.89 o
 -17   3  22     28.62     28.62   10.69 <
 -15   3  22    121.58    139.87   14.32 o
 -13   3  22   1501.65   1512.33   30.16 o
 -11   3  22     75.21     70.12   14.74 o
  -9   3  22   3904.65   3975.96   62.15 o
  -7   3  22    290.08    306.97   23.21 o
  -5   3  22     40.21     39.18   15.61 <
  -3   3  22    376.35    381.12   26.76 o
 -24   4  22    572.98    490.55   27.37 o
 -22   4  22      0.08      3.78   11.86 <
 -20   4  22     16.62     13.94   12.03 <
 -18   4  22     49.42     23.73   12.24 <
 -16   4  22   1062.43   1006.98   37.69 o
 -14   4  22   2302.83   2212.85   53.56 o
 -12   4  22   2376.62   2410.79   47.39 o
 -10   4  22   1072.26   1133.44   32.59 o
  -8   4  22     34.44     28.98    8.85 o
  -6   4  22      3.44      3.67   11.40 <
  -4   4  22     14.94     43.99   11.75 o
 -19   5  22    306.19    272.42   22.81 o
 -17   5  22   1565.99   1384.23   37.50 o
 -15   5  22    839.30    779.03   37.88 o
 -13   5  22   4468.95   4261.34   66.30 o
 -11   5  22     22.50      4.57    8.25 <
  -9   5  22     57.51     38.15    8.27 o
  -7   5  22   1835.12   1908.60   70.64 o
 -25   1  23     42.50     33.66    9.24 o
 -23   1  23      0.25    -17.09   10.30 <
 -21   1  23    233.77    231.47   17.77 o
 -19   1  23    196.79    171.72   16.30 o
 -17   1  23   2567.99   2633.33   47.91 o
 -15   1  23     57.96     73.60   14.43 o
 -13   1  23     15.57      7.23   15.80 <
 -11   1  23      1.41     48.02   25.07 <
  -9   1  23   1011.92   1100.33   48.60 o
  -7   1  23    639.92    649.76   25.53 o
  -5   1  23    890.36   1016.58   29.55 o
  -3   1  23   2100.34   2235.20   80.89 o
 -24   2  23    266.43    225.40   15.39 o
 -22   2  23     42.88     30.52   11.23 <
 -20   2  23     10.55     -8.24    8.99 <
 -18   2  23    251.12    231.55   15.65 o
 -16   2  23      0.30      8.41    9.78 <
 -14   2  23    148.26    158.63   14.65 o
 -12   2  23      4.84     52.04   14.98 o
 -10   2  23   1251.93   1216.42   40.98 o
  -8   2  23     13.64      7.35   15.04 <
  -6   2  23   1588.59   1571.44   53.04 o
  -4   2  23     88.77     75.09   14.17 o
 -23   3  23    113.46    126.56   19.92 o
 -21   3  23      7.87     23.80   11.13 <
 -19   3  23     60.61     64.32   11.34 o
 -17   3  23     14.48     -3.06   10.65 <
 -15   3  23     22.93     43.78   11.18 o
 -13   3  23   4783.47   5015.72   77.83 o
 -11   3  23     71.10     64.40   10.73 o
  -9   3  23   3136.63   3312.71   60.90 o
  -7   3  23   1228.84   1320.46   46.78 o
  -5   3  23     69.58     71.42   14.41 o
 -20   4  23    180.94    189.91   15.97 o
 -18   4  23   2439.09   2211.48   48.22 o
 -16   4  23    141.97    145.49   15.25 o
 -14   4  23    183.77    241.47   21.03 o
 -12   4  23     84.90     63.72   11.61 o
 -10   4  23    218.26    186.69   13.48 o
  -8   4  23    180.70    192.84   18.27 o
 -15   5  23   1236.41   1075.38   53.08 o
 -24   0  24    649.07    627.61   43.39 o
 -22   0  24   2677.92   2643.60   65.27 o
 -20   0  24   1528.64   1427.05   51.83 o
 -18   0  24   1218.56   1154.16   68.67 o
 -16   0  24    455.86    500.42   49.36 o
 -14   0  24      1.81     37.96   29.88 <
 -12   0  24    321.07    405.15   46.98 o
 -10   0  24    113.46     64.60   25.01 <
  -8   0  24     70.14     91.77   25.94 o
 -23   1  24     18.40     22.62    8.27 <
 -21   1  24    352.52    329.68   18.49 o
 -19   1  24    138.75    108.14   12.33 o
 -17   1  24      1.14     19.99   11.26 <
 -15   1  24      4.58     25.18   18.14 <
 -13   1  24    145.71    148.12   24.07 o
 -11   1  24    463.70    392.41   45.26 o
  -9   1  24     94.05     84.21   19.43 o
  -7   1  24    191.09    135.00   18.11 o
 -22   2  24     57.37     41.88    8.93 o
 -20   2  24     78.50    106.61   11.53 o
 -18   2  24    125.15    136.72   11.73 o
 -16   2  24     20.51     17.75    9.18 <
 -14   2  24     30.47     29.04   12.49 <
 -12   2  24     33.50     15.65   14.84 <
 -10   2  24   1058.46   1136.26   66.10 o
  -8   2  24     25.34     52.67   14.65 o
 -21   3  24   1528.61   1607.07   49.04 o
 -19   3  24    105.51     92.32   12.22 o
 -17   3  24    434.44    418.74   19.12 o
 -15   3  24    291.03    310.86   19.20 o
 -13   3  24   1340.96   1459.72   48.33 o
 -11   3  24    634.15    677.35   33.01 o
  -9   3  24    199.41    183.20   29.89 o
 -16   4  24     10.30      7.73    7.86 <
 -14   4  24   1413.41   1388.81   61.19 o
 -21   1  25   1022.17   1080.39   38.46 o
 -19   1  25    160.29    142.56   18.22 o
 -17   1  25   1483.46   1574.89   49.67 o
 -15   1  25      0.21     30.44   14.57 <
 -13   1  25     26.53     -1.57   21.03 <
 -11   1  25     90.18     89.88   16.05 o
 -20   2  25     42.01     42.79   12.82 o
 -18   2  25      5.55     18.40   11.62 <
 -16   2  25    359.66    371.28   19.89 o
 -14   2  25    167.84    183.13   28.51 o
 -12   2  25     75.15     69.01   23.32 <
